# Supplementary material for: An inorganic-blended p-type semiconductor with robust electrical and mechanical properties
Source: Nat Commun. 2024 May 24;15:4440. doi: 10.1038/s41467-024-48628-z (PMC11126573; doi:10.1038/s41467-024-48628-z)
Supplement: Supplementary file 3 — Source Data [file 41467_2024_48628_MOESM3_ESM.xlsx]

## Sheet: Figure 1
1b													1c
XRD													AFM
2 theta	Intensity	Intensity	Intensity	Intensity	Intensity	Intensity	Intensity	Intensity	Intensity	Intensity	Intensity		Rq	Ra
degree	a.u.	a.u.	a.u.	a.u.	a.u.	a.u.	a.u.	a.u.	a.u.	a.u.	a.u.		nm	nm
19	-738	262	1092	1916	2747	3524	4355	5125	5908	6760	7709		1.85	1.42
19.02	-745	333	1097	1914	2755	3562	4315	5123	5905	6753	7683		0.842	0.655
19.04	-754	268	1111	1915	2735	3550	4327	5110	5929	6722	7651		0.707	0.537
19.06	-763	313	1121	1934	2721	3557	4369	5100	5914	6774	7678		0.456	0.317
19.08	-735	296	1131	1903	2760	3561	4355	5090	5944	6780	7655		0.307	0.231
19.1	-721	271	1101	1902	2758	3513	4370	5109	5919	6726	7634
19.12	-730	262	1091	1907	2753	3561	4352	5106	5900	6744	7692
19.14	-740	253	1095	1938	2714	3541	4363	5138	5922	6746	7653
19.16	-734	289	1091	1906	2730	3540	4334	5090	5945	6741	7649
19.18	-719	300	1117	1906	2740	3552	4331	5114	5961	6769	7642
19.2	-743	278	1120	1909	2722	3550	4356	5092	5937	6811	7730
19.22	-757	282	1085	1908	2741	3516	4339	5096	5928	6737	7670
19.24	-724	293	1124	1917	2726	3572	4351	5121	5899	6761	7700
19.26	-728	281	1100	1898	2720	3552	4332	5120	5940	6740	7680
19.28	-766	272	1098	1922	2731	3511	4361	5100	5919	6738	7653
19.3	-762	298	1106	1891	2776	3537	4329	5132	5876	6746	7643
19.32	-731	325	1124	1929	2746	3502	4352	5086	5921	6743	7656
19.34	-729	267	1105	1905	2722	3543	4341	5077	5943	6741	7669
19.36	-761	291	1110	1910	2746	3570	4335	5095	5899	6810	7657
19.38	-759	343	1106	1914	2752	3532	4352	5109	5924	6765	7670
19.4	-742	304	1125	1926	2771	3548	4326	5090	5929	6750	7628
19.42	-752	294	1092	1916	2709	3597	4348	5100	5915	6732	7643
19.44	-736	296	1100	1902	2748	3530	4353	5088	5922	6760	7654
19.46	-754	315	1102	1923	2731	3549	4333	5121	5942	6729	7677
19.48	-772	284	1112	1909	2716	3603	4338	5130	5910	6728	7698
19.5	-781	304	1082	1913	2714	3514	4352	5122	5936	6715	7621
19.52	-762	283	1078	1926	2704	3569	4359	5118	5928	6705	7603
19.54	-762	292	1090	1901	2748	3553	4333	5109	5916	6765	7620
19.56	-741	303	1090	1917	2755	3538	4360	5091	5954	6751	7668
19.58	-702	267	1084	1922	2729	3556	4328	5090	5950	6768	7676
19.6	-730	241	1089	1934	2725	3540	4329	5095	5925	6735	7669
19.62	-766	255	1083	1914	2767	3547	4354	5081	5934	6776	7636
19.64	-768	269	1065	1919	2748	3560	4342	5106	5957	6761	7711
19.66	-740	279	1090	1932	2728	3542	4316	5082	5914	6727	7591
19.68	-743	311	1117	1916	2745	3568	4355	5106	5964	6726	7709
19.7	-743	275	1080	1918	2758	3522	4371	5078	5930	6755	7674
19.72	-736	303	1086	1911	2748	3542	4355	5130	5938	6765	7655
19.74	-743	282	1122	1899	2774	3538	4366	5093	5894	6732	7591
19.76	-756	289	1067	1924	2745	3554	4354	5139	5912	6760	7641
19.78	-764	277	1128	1909	2723	3518	4330	5115	5918	6753	7670
19.8	-762	280	1110	1905	2705	3534	4309	5126	5940	6735	7646
19.82	-722	294	1101	1908	2742	3573	4337	5116	5922	6760	7663
19.84	-759	246	1092	1920	2753	3539	4344	5109	5928	6739	7637
19.86	-764	297	1102	1939	2725	3534	4322	5101	5928	6693	7675
19.88	-762	258	1086	1909	2724	3543	4342	5129	5950	6726	7649
19.9	-739	319	1114	1907	2741	3550	4326	5090	5929	6767	7628
19.92	-763	284	1086	1899	2767	3533	4329	5123	5928	6758	7638
19.94	-745	301	1084	1922	2786	3528	4318	5081	5910	6707	7654
19.96	-744	275	1095	1916	2737	3525	4368	5064	5921	6766	7690
19.98	-750	286	1100	1900	2743	3554	4337	5090	5934	6731	7626
20	-743	331	1056	1928	2716	3489	4310	5102	5905	6757	7590
20.02	-760	268	1083	1922	2766	3558	4309	5090	5945	6757	7693
20.04	-775	300	1112	1933	2735	3504	4306	5072	5912	6747	7664
20.06	-749	266	1083	1929	2746	3560	4375	5121	5906	6756	7594
20.08	-763	272	1070	1928	2754	3529	4345	5123	5927	6769	7634
20.1	-739	297	1066	1908	2752	3502	4331	5083	5939	6763	7645
20.12	-758	317	1085	1927	2733	3543	4339	5099	5904	6743	7664
20.14	-756	292	1106	1921	2801	3551	4347	5089	5912	6768	7603
20.16	-759	302	1114	1916	2752	3553	4314	5098	5919	6750	7667
20.18	-759	283	1091	1912	2749	3587	4367	5092	5911	6749	7634
20.2	-741	251	1078	1911	2735	3557	4323	5077	5942	6712	7664
20.22	-760	302	1097	1923	2724	3552	4339	5076	5918	6748	7666
20.24	-794	268	1101	1925	2758	3522	4314	5103	5926	6760	7638
20.26	-763	273	1124	1916	2724	3531	4344	5110	5907	6747	7654
20.28	-768	279	1103	1911	2736	3547	4360	5087	5952	6751	7633
20.3	-765	292	1070	1920	2759	3560	4316	5102	5908	6721	7649
20.32	-768	282	1072	1912	2768	3523	4333	5123	5922	6748	7639
20.34	-795	260	1081	1927	2727	3535	4308	5082	5924	6749	7661
20.36	-768	269	1057	1925	2751	3576	4332	5088	5952	6739	7625
20.38	-768	289	1093	1909	2747	3535	4320	5105	5922	6736	7661
20.4	-773	325	1068	1912	2699	3516	4320	5086	5902	6734	7677
20.42	-757	266	1104	1920	2734	3522	4325	5123	5917	6724	7617
20.44	-743	241	1086	1911	2740	3518	4358	5094	5952	6760	7665
20.46	-791	274	1071	1905	2741	3535	4368	5094	5925	6767	7650
20.48	-766	266	1072	1931	2758	3548	4333	5115	5925	6739	7644
20.5	-766	322	1089	1907	2744	3550	4293	5095	5936	6753	7672
20.52	-763	267	1051	1926	2722	3514	4354	5071	5917	6728	7678
20.54	-780	285	1051	1916	2742	3553	4362	5085	5935	6743	7617
20.56	-761	282	1099	1923	2708	3559	4325	5125	5938	6719	7650
20.58	-760	252	1101	1921	2746	3536	4326	5107	5930	6743	7621
20.6	-778	304	1092	1911	2750	3529	4331	5111	5944	6761	7605
20.62	-738	297	1099	1909	2760	3516	4340	5082	5934	6755	7654
20.64	-751	281	1112	1915	2750	3523	4287	5073	5905	6752	7609
20.66	-771	272	1083	1940	2728	3540	4360	5111	5916	6762	7641
20.68	-760	281	1100	1930	2756	3551	4330	5076	5924	6730	7605
20.7	-769	279	1047	1905	2726	3524	4335	5105	5918	6781	7618
20.72	-777	271	1083	1911	2757	3562	4353	5076	5905	6747	7624
20.74	-771	257	1068	1915	2740	3517	4319	5079	5935	6752	7597
20.76	-774	274	1094	1901	2745	3564	4350	5074	5900	6718	7610
20.78	-797	286	1054	1925	2784	3569	4323	5093	5906	6722	7615
20.8	-755	263	1082	1929	2738	3522	4332	5101	5935	6745	7625
20.82	-766	279	1103	1919	2753	3542	4319	5062	5948	6763	7590
20.84	-779	275	1093	1919	2759	3509	4350	5080	5927	6766	7636
20.86	-780	274	1062	1933	2740	3499	4324	5103	5907	6727	7628
20.88	-773	261	1055	1929	2742	3503	4322	5105	5920	6711	7633
20.9	-786	284	1073	1930	2731	3525	4341	5094	5926	6763	7652
20.92	-769	260	1110	1918	2759	3535	4328	5087	5900	6751	7657
20.94	-743	259	1072	1912	2705	3530	4333	5062	5917	6773	7592
20.96	-780	260	1085	1922	2752	3560	4321	5082	5895	6744	7641
20.98	-741	291	1100	1910	2708	3546	4321	5092	5910	6726	7639
21	-750	270	1087	1900	2731	3537	4343	5093	5954	6732	7662
21.02	-756	268	1113	1929	2734	3549	4352	5085	5923	6740	7665
21.04	-793	275	1087	1910	2733	3519	4327	5074	5914	6750	7635
21.06	-778	290	1082	1936	2736	3553	4348	5095	5929	6713	7585
21.08	-768	278	1101	1902	2751	3521	4318	5051	5931	6732	7600
21.1	-822	263	1097	1908	2764	3509	4297	5070	5890	6731	7603
21.12	-772	285	1086	1912	2731	3582	4328	5066	5908	6747	7665
21.14	-793	252	1058	1924	2746	3542	4326	5076	5933	6715	7652
21.16	-758	249	1085	1917	2726	3499	4326	5056	5927	6729	7613
21.18	-748	278	1063	1928	2759	3547	4324	5090	5912	6737	7653
21.2	-773	289	1078	1919	2719	3509	4328	5047	5910	6733	7615
21.22	-771	252	1058	1922	2730	3533	4351	5111	5905	6780	7626
21.24	-791	278	1089	1946	2740	3529	4300	5077	5922	6766	7651
21.26	-783	257	1092	1935	2730	3521	4323	5086	5913	6738	7627
21.28	-774	268	1061	1930	2703	3540	4302	5055	5890	6756	7617
21.3	-766	273	1071	1921	2725	3485	4331	5061	5896	6741	7611
21.32	-764	255	1067	1926	2744	3523	4293	5088	5901	6738	7595
21.34	-791	256	1076	1919	2723	3546	4347	5066	5916	6726	7639
21.36	-793	256	1082	1907	2725	3547	4335	5060	5892	6734	7594
21.38	-792	281	1072	1936	2704	3537	4319	5075	5909	6727	7640
21.4	-748	224	1095	1899	2715	3529	4335	5072	5915	6736	7650
21.42	-780	286	1110	1890	2744	3560	4322	5073	5944	6723	7659
21.44	-771	265	1076	1913	2735	3526	4310	5081	5919	6801	7614
21.46	-781	255	1044	1907	2735	3524	4337	5103	5901	6724	7596
21.48	-776	261	1081	1921	2729	3487	4328	5085	5913	6738	7596
21.5	-800	251	1095	1912	2762	3548	4336	5064	5908	6740	7598
21.52	-779	232	1079	1908	2733	3529	4328	5091	5902	6713	7691
21.54	-776	262	1094	1921	2714	3531	4333	5088	5924	6758	7612
21.56	-744	222	1101	1934	2743	3488	4293	5106	5883	6764	7636
21.58	-779	280	1038	1920	2699	3529	4290	5079	5930	6720	7558
21.6	-774	259	1093	1927	2729	3519	4305	5088	5892	6743	7617
21.62	-788	271	1085	1902	2707	3519	4337	5093	5917	6731	7637
21.64	-783	287	1048	1927	2732	3517	4318	5080	5914	6757	7610
21.66	-777	241	1092	1927	2699	3544	4324	5100	5911	6718	7643
21.68	-775	258	1062	1922	2721	3511	4336	5106	5894	6750	7617
21.7	-797	263	1059	1929	2719	3544	4315	5102	5858	6741	7620
21.72	-783	248	1073	1925	2729	3500	4310	5070	5916	6710	7559
21.74	-808	291	1056	1936	2705	3490	4328	5064	5897	6733	7630
21.76	-783	275	1084	1913	2728	3500	4328	5083	5902	6741	7604
21.78	-756	285	1087	1923	2734	3530	4287	5061	5911	6728	7609
21.8	-778	268	1042	1915	2711	3534	4314	5112	5911	6714	7558
21.82	-769	273	1055	1926	2701	3478	4308	5089	5906	6751	7587
21.84	-790	256	1084	1916	2789	3511	4329	5103	5939	6721	7570
21.86	-767	267	1069	1924	2708	3526	4319	5103	5880	6736	7596
21.88	-781	269	1069	1929	2746	3543	4306	5082	5973	6754	7615
21.9	-760	250	1083	1914	2729	3502	4336	5066	5905	6704	7588
21.92	-782	244	1070	1920	2709	3537	4336	5068	5883	6711	7594
21.94	-779	265	1068	1930	2713	3516	4324	5103	5907	6737	7613
21.96	-753	263	1061	1909	2725	3525	4316	5048	5908	6732	7554
21.98	-786	285	1070	1929	2734	3536	4312	5068	5897	6729	7609
22	-765	242	1063	1916	2687	3509	4298	5081	5891	6725	7611
22.02	-761	253	1094	1925	2717	3520	4353	5084	5888	6712	7624
22.04	-766	257	1067	1907	2713	3543	4344	5076	5900	6717	7590
22.06	-786	265	1060	1922	2771	3491	4322	5067	5919	6709	7599
22.08	-780	255	1056	1909	2749	3492	4282	5102	5888	6722	7559
22.1	-748	268	1049	1915	2746	3502	4304	5107	5895	6780	7587
22.12	-776	259	1056	1931	2726	3496	4343	5093	5891	6702	7620
22.14	-771	253	1085	1910	2720	3502	4318	5081	5924	6764	7617
22.16	-762	253	1056	1910	2721	3501	4343	5051	5918	6728	7582
22.18	-753	244	1061	1916	2719	3532	4346	5057	5894	6695	7621
22.2	-759	254	1069	1920	2699	3488	4340	5104	5900	6774	7642
22.22	-758	246	1115	1927	2682	3502	4293	5060	5899	6720	7583
22.24	-773	265	1097	1913	2713	3478	4321	5089	5926	6756	7587
22.26	-752	272	1074	1916	2698	3527	4305	5074	5863	6736	7584
22.28	-757	271	1128	1901	2751	3530	4314	5096	5894	6733	7601
22.3	-759	261	1087	1938	2723	3499	4271	5080	5907	6738	7603
22.32	-758	254	1094	1922	2731	3527	4296	5090	5914	6722	7615
22.34	-727	290	1112	1918	2698	3546	4281	5068	5917	6694	7571
22.36	-736	270	1061	1925	2724	3481	4308	5085	5916	6725	7599
22.38	-743	274	1089	1924	2686	3489	4311	5072	5891	6738	7569
22.4	-752	246	1104	1926	2715	3512	4294	5074	5907	6736	7600
22.42	-775	261	1104	1927	2710	3485	4315	5067	5915	6738	7606
22.44	-734	262	1074	1905	2722	3481	4327	5066	5907	6696	7581
22.46	-748	274	1093	1914	2712	3512	4287	5044	5883	6731	7578
22.48	-737	272	1118	1911	2670	3521	4323	5079	5896	6730	7570
22.5	-712	294	1118	1927	2728	3517	4297	5062	5889	6727	7591
22.52	-729	288	1121	1939	2709	3494	4315	5105	5894	6746	7632
22.54	-706	260	1119	1941	2760	3516	4312	5077	5902	6723	7581
22.56	-724	304	1090	1923	2728	3507	4303	5064	5888	6733	7577
22.58	-693	288	1095	1924	2718	3527	4299	5067	5905	6693	7579
22.6	-686	302	1115	1960	2720	3494	4308	5056	5913	6714	7561
22.62	-663	301	1150	1945	2721	3525	4299	5076	5867	6730	7600
22.64	-630	304	1151	1930	2749	3483	4336	5069	5887	6718	7603
22.66	-618	307	1146	1923	2745	3486	4313	5063	5902	6754	7562
22.68	-592	305	1117	1924	2698	3535	4321	5079	5875	6704	7560
22.7	-547	332	1170	1935	2714	3498	4343	5082	5906	6720	7554
22.72	-534	343	1163	1927	2693	3489	4293	5082	5925	6720	7555
22.74	-519	391	1192	1931	2690	3525	4290	5061	5879	6740	7572
22.76	-458	358	1177	1942	2716	3500	4306	5068	5881	6725	7566
22.78	-419	367	1204	1927	2708	3499	4304	5083	5893	6688	7574
22.8	-362	416	1216	1935	2702	3546	4301	5077	5902	6732	7585
22.82	-306	382	1229	1934	2685	3460	4300	5064	5887	6706	7600
22.84	-290	393	1207	1926	2704	3490	4283	5083	5915	6716	7581
22.86	-171	433	1259	1908	2680	3486	4317	5047	5877	6695	7565
22.88	-130	451	1263	1925	2716	3458	4287	5059	5872	6727	7542
22.9	-32	535	1306	1934	2695	3536	4323	5044	5885	6702	7574
22.92	-49	509	1330	1928	2707	3498	4334	5044	5890	6727	7547
22.94	10	571	1339	1932	2719	3492	4308	5071	5861	6727	7587
22.96	119	583	1300	1941	2710	3482	4300	5050	5898	6671	7613
22.98	158	647	1405	1912	2672	3503	4291	5033	5916	6722	7585
23	206	665	1383	1926	2687	3484	4301	5065	5893	6741	7517
23.02	230	662	1409	1929	2699	3472	4316	5053	5890	6676	7608
23.04	256	677	1416	1939	2721	3475	4307	5070	5888	6709	7635
23.06	293	724	1428	1939	2687	3519	4294	5067	5886	6722	7547
23.08	303	771	1511	1925	2676	3465	4318	5042	5883	6701	7588
23.1	158	742	1474	1950	2731	3516	4290	5074	5884	6686	7561
23.12	187	788	1541	1940	2758	3495	4314	5065	5891	6698	7561
23.14	158	732	1556	1936	2689	3499	4306	5059	5892	6701	7616
23.16	125	725	1549	1950	2695	3496	4300	5066	5896	6720	7575
23.18	69	710	1582	1935	2704	3473	4286	5059	5926	6709	7566
23.2	70	730	1608	1959	2684	3514	4277	5049	5892	6733	7585
23.22	-127	707	1562	1956	2723	3507	4315	5048	5886	6731	7573
23.24	-151	689	1558	1933	2695	3506	4280	5042	5852	6716	7574
23.26	-235	623	1574	1959	2660	3489	4290	5074	5885	6725	7599
23.28	-301	593	1545	1972	2683	3480	4280	5038	5915	6712	7569
23.3	-339	550	1599	1970	2688	3468	4315	5086	5870	6731	7582
23.32	-424	554	1550	1993	2669	3518	4319	5077	5855	6708	7548
23.34	-450	479	1538	1983	2695	3476	4298	5057	5879	6719	7518
23.36	-509	451	1545	1988	2661	3487	4301	5082	5860	6702	7540
23.38	-556	440	1486	2006	2738	3484	4289	5063	5889	6706	7573
23.4	-615	440	1477	2011	2691	3484	4301	5066	5859	6682	7547
23.42	-641	380	1453	2021	2701	3470	4294	5063	5853	6679	7583
23.44	-669	373	1414	2055	2705	3501	4286	5034	5883	6701	7564
23.46	-697	320	1405	2021	2665	3504	4339	5078	5884	6707	7589
23.48	-704	294	1362	2028	2693	3503	4317	5044	5865	6729	7535
23.5	-728	272	1334	2025	2683	3504	4285	5074	5876	6736	7560
23.52	-705	270	1277	2026	2660	3470	4346	5046	5868	6706	7540
23.54	-774	278	1283	2037	2679	3480	4318	5083	5883	6726	7576
23.56	-777	291	1205	2002	2669	3452	4287	5091	5864	6706	7591
23.58	-758	269	1197	1981	2670	3504	4314	5057	5894	6678	7543
23.6	-789	247	1207	1997	2682	3493	4304	5089	5860	6685	7564
23.62	-783	251	1162	1998	2687	3498	4305	5034	5863	6705	7550
23.64	-813	255	1157	1988	2700	3488	4310	5071	5875	6694	7552
23.66	-809	240	1110	1983	2696	3452	4300	5079	5883	6693	7529
23.68	-801	226	1144	1974	2679	3473	4312	5063	5886	6715	7571
23.7	-765	223	1121	1990	2694	3491	4291	5072	5875	6724	7607
23.72	-819	216	1130	1969	2685	3455	4315	5023	5872	6686	7557
23.74	-827	225	1102	1950	2634	3473	4328	5053	5859	6735	7563
23.76	-810	233	1071	1961	2674	3490	4300	5038	5897	6701	7568
23.78	-839	220	1096	1954	2680	3488	4301	5056	5872	6694	7557
23.8	-826	215	1059	1957	2701	3464	4310	5070	5886	6726	7552
23.82	-812	231	1052	1940	2700	3488	4286	5077	5891	6723	7546
23.84	-792	239	1040	1957	2660	3472	4292	5094	5914	6697	7577
23.86	-809	214	1062	1937	2680	3464	4263	5068	5860	6729	7549
23.88	-823	201	1064	1933	2678	3486	4318	5055	5881	6697	7565
23.9	-819	220	1056	1937	2656	3496	4296	5057	5896	6722	7513
23.92	-811	205	1067	1930	2681	3467	4312	5105	5888	6703	7561
23.94	-835	185	1035	1907	2719	3458	4309	5108	5867	6695	7565
23.96	-834	200	1040	1909	2666	3443	4299	5070	5854	6691	7556
23.98	-820	210	1065	1929	2659	3479	4284	5044	5858	6715	7599
24	-815	223	1028	1928	2696	3509	4292	5040	5871	6715	7539
24.02	-823	221	1032	1940	2653	3463	4284	5032	5875	6681	7584
24.04	-843	204	1033	1922	2693	3489	4312	5085	5876	6720	7590
24.06	-813	198	1045	1918	2686	3471	4293	5040	5882	6754	7569
24.08	-842	219	1045	1916	2653	3460	4270	5071	5886	6689	7539
24.1	-814	188	1043	1914	2705	3470	4301	5062	5861	6721	7612
24.12	-829	180	1032	1930	2681	3481	4301	5075	5871	6704	7570
24.14	-830	189	1038	1927	2656	3470	4307	5058	5846	6697	7567
24.16	-858	206	1000	1895	2685	3463	4278	5077	5852	6717	7553
24.18	-837	203	1005	1928	2669	3419	4293	5081	5863	6711	7553
24.2	-816	203	1021	1914	2700	3443	4318	5091	5856	6714	7564
24.22	-839	194	1034	1943	2661	3473	4314	5051	5848	6726	7522
24.24	-832	182	1004	1888	2638	3459	4302	5062	5859	6692	7543
24.26	-820	195	1002	1909	2659	3444	4313	5069	5862	6698	7545
24.28	-801	210	1011	1921	2670	3489	4296	5081	5889	6672	7528
24.3	-845	188	1010	1932	2711	3462	4308	5097	5872	6723	7513
24.32	-835	205	1008	1945	2665	3465	4283	5050	5888	6683	7553
24.34	-833	213	1010	1939	2652	3466	4301	5095	5868	6684	7561
24.36	-830	186	1035	1909	2665	3464	4296	5027	5891	6660	7567
24.38	-859	188	985	1908	2648	3454	4310	5044	5848	6704	7550
24.4	-847	183	985	1928	2682	3459	4263	5069	5883	6672	7568
24.42	-838	185	1000	1926	2672	3461	4290	5041	5861	6681	7546
24.44	-826	213	991	1921	2655	3455	4319	5032	5861	6687	7556
24.46	-831	191	1011	1937	2678	3452	4299	5071	5886	6669	7581
24.48	-846	196	1014	1928	2686	3445	4299	5086	5884	6694	7506
24.5	-836	199	1002	1907	2662	3456	4295	5055	5864	6713	7548
24.52	-817	213	1018	1946	2638	3478	4313	5032	5869	6666	7539
24.54	-799	179	1014	1914	2694	3469	4320	5067	5889	6718	7557
24.56	-833	201	1002	1924	2665	3451	4289	5043	5872	6675	7541
24.58	-821	166	977	1906	2690	3452	4311	5089	5870	6665	7525
24.6	-858	178	1048	1921	2654	3464	4322	5054	5869	6685	7529
24.62	-841	202	1012	1930	2664	3475	4298	5061	5884	6686	7564
24.64	-851	190	991	1925	2671	3479	4285	5054	5855	6683	7565
24.66	-830	189	1018	1914	2650	3455	4299	5056	5861	6696	7559
24.68	-828	179	1002	1920	2711	3454	4305	5085	5862	6678	7590
24.7	-828	198	988	1918	2688	3467	4305	5069	5880	6689	7531
24.72	-839	175	984	1900	2660	3430	4273	5027	5870	6701	7532
24.74	-847	222	996	1922	2695	3463	4319	5059	5878	6685	7533
24.76	-829	194	978	1915	2652	3461	4311	5063	5873	6700	7516
24.78	-842	203	1017	1925	2647	3435	4297	5091	5857	6689	7513
24.8	-845	194	965	1925	2658	3461	4305	5044	5863	6680	7564
24.82	-842	189	989	1941	2682	3459	4292	5050	5878	6689	7565
24.84	-847	160	1001	1926	2631	3451	4318	5042	5864	6690	7527
24.86	-828	210	985	1916	2674	3459	4308	5053	5832	6693	7550
24.88	-830	190	1013	1907	2640	3437	4295	5058	5886	6653	7550
24.9	-858	170	983	1920	2672	3424	4321	5044	5851	6671	7544
24.92	-852	192	976	1918	2666	3443	4322	5067	5876	6698	7563
24.94	-830	203	1001	1929	2696	3472	4320	5086	5865	6669	7549
24.96	-837	171	1008	1896	2672	3446	4307	5056	5877	6677	7517
24.98	-866	173	983	1912	2664	3446	4292	5052	5911	6673	7497
25	-855	162	1013	1913	2642	3431	4297	5044	5864	6695	7550
25.02	-867	182	993	1903	2637	3478	4279	5025	5873	6661	7542
25.04	-819	212	998	1911	2661	3445	4298	5086	5867	6682	7533
25.06	-813	164	975	1910	2659	3460	4305	5046	5851	6669	7546
25.08	-859	173	984	1919	2673	3441	4298	5048	5875	6683	7565
25.1	-838	187	991	1925	2650	3446	4291	5036	5862	6681	7544
25.12	-840	172	971	1917	2610	3421	4300	5053	5872	6685	7580
25.14	-823	177	979	1936	2660	3455	4312	5080	5896	6683	7534
25.16	-867	161	1005	1907	2667	3448	4294	5066	5873	6719	7570
25.18	-848	195	1004	1926	2687	3464	4325	5047	5889	6674	7534
25.2	-843	176	973	1926	2676	3466	4294	5080	5901	6693	7592
25.22	-846	180	998	1907	2660	3432	4301	5055	5870	6671	7543
25.24	-848	189	979	1918	2670	3449	4303	5080	5870	6668	7561
25.26	-871	190	985	1913	2653	3444	4287	5048	5877	6688	7530
25.28	-844	174	1005	1911	2641	3454	4297	5032	5897	6677	7553
25.3	-837	170	979	1907	2641	3447	4339	5060	5889	6687	7524
25.32	-853	181	976	1910	2661	3444	4320	5045	5872	6683	7511
25.34	-850	182	1001	1905	2643	3435	4305	5057	5875	6675	7562
25.36	-832	156	1012	1903	2649	3452	4314	5067	5888	6700	7600
25.38	-838	168	992	1931	2605	3448	4314	5017	5839	6680	7548
25.4	-854	183	961	1929	2660	3460	4321	5087	5861	6688	7528
25.42	-833	175	990	1923	2664	3431	4327	5064	5883	6665	7557
25.44	-848	193	997	1910	2679	3456	4308	5044	5862	6692	7537
25.46	-856	171	978	1936	2644	3419	4298	5056	5870	6700	7544
25.48	-849	169	968	1906	2652	3431	4270	5065	5848	6666	7562
25.5	-865	175	956	1918	2637	3430	4321	5062	5867	6664	7521
25.52	-854	177	1014	1940	2653	3424	4301	5062	5842	6665	7491
25.54	-846	159	978	1899	2669	3447	4293	5059	5882	6690	7512
25.56	-838	170	969	1905	2657	3446	4306	5075	5849	6697	7554
25.58	-833	155	977	1917	2647	3432	4329	5086	5849	6672	7536
25.6	-843	170	996	1910	2637	3442	4313	5052	5852	6694	7536
25.62	-871	163	974	1916	2652	3412	4317	5070	5854	6674	7519
25.64	-826	174	961	1917	2653	3454	4306	5076	5881	6681	7545
25.66	-857	160	967	1923	2617	3452	4306	5048	5874	6677	7559
25.68	-855	200	988	1903	2657	3435	4292	5062	5878	6666	7519
25.7	-866	173	963	1913	2668	3410	4341	5078	5833	6670	7527
25.72	-849	162	985	1918	2642	3434	4303	5043	5853	6650	7565
25.74	-861	147	964	1926	2632	3408	4331	5068	5859	6676	7535
25.76	-836	190	982	1938	2649	3413	4298	5080	5861	6674	7560
25.78	-861	160	965	1909	2669	3426	4315	5066	5834	6697	7511
25.8	-857	165	975	1914	2649	3442	4309	5053	5885	6640	7524
25.82	-852	168	966	1939	2634	3439	4278	5081	5898	6657	7532
25.84	-859	169	995	1907	2631	3432	4333	5066	5865	6668	7547
25.86	-854	165	981	1913	2670	3444	4349	5078	5859	6681	7515
25.88	-873	185	957	1921	2660	3431	4299	5068	5888	6685	7539
25.9	-853	155	958	1909	2641	3441	4300	5077	5879	6663	7522
25.92	-870	158	984	1931	2616	3410	4319	5038	5857	6637	7573
25.94	-831	134	968	1945	2659	3419	4306	5046	5835	6669	7541
25.96	-855	138	955	1929	2634	3431	4311	5067	5867	6642	7528
25.98	-849	172	979	1919	2666	3443	4316	5060	5851	6652	7513
26	-856	166	965	1941	2644	3437	4317	5029	5876	6674	7529
26.02	-874	180	965	1916	2651	3405	4273	5072	5849	6676	7522
26.04	-855	160	978	1911	2650	3420	4297	5039	5850	6666	7491
26.06	-853	155	957	1914	2647	3420	4317	5072	5851	6679	7496
26.08	-837	172	968	1913	2668	3415	4304	5069	5875	6677	7551
26.1	-840	162	970	1912	2683	3448	4297	5078	5841	6662	7534
26.12	-853	140	967	1892	2653	3434	4288	5036	5854	6702	7507
26.14	-861	146	967	1905	2639	3413	4292	5063	5850	6660	7562
26.16	-866	175	967	1924	2649	3425	4327	5062	5851	6665	7534
26.18	-864	172	967	1903	2628	3422	4293	5045	5892	6681	7522
26.2	-854	177	984	1919	2632	3452	4315	5069	5844	6657	7499
26.22	-855	172	965	1916	2627	3442	4328	5075	5838	6668	7506
26.24	-847	156	959	1903	2645	3410	4323	5071	5873	6662	7492
26.26	-845	152	978	1932	2641	3436	4310	5075	5873	6661	7559
26.28	-850	154	956	1925	2629	3425	4296	5056	5838	6660	7533
26.3	-844	172	977	1904	2631	3428	4324	5072	5887	6667	7520
26.32	-856	146	973	1919	2639	3400	4282	5051	5850	6647	7525
26.34	-849	177	939	1918	2653	3403	4307	5061	5866	6677	7530
26.36	-838	170	981	1908	2632	3423	4296	5049	5845	6675	7530
26.38	-846	156	933	1921	2636	3420	4314	5067	5865	6667	7527
26.4	-864	146	974	1901	2638	3453	4316	5063	5824	6666	7513
26.42	-860	170	964	1926	2650	3423	4317	5062	5853	6665	7535
26.44	-847	146	990	1926	2613	3454	4314	5068	5849	6672	7504
26.46	-859	163	972	1906	2647	3410	4299	5078	5856	6650	7510
26.48	-871	149	965	1924	2668	3407	4308	5040	5892	6663	7540
26.5	-834	155	971	1921	2645	3450	4319	5058	5852	6657	7535
26.52	-855	168	987	1927	2656	3443	4299	5064	5833	6647	7527
26.54	-840	164	958	1917	2640	3425	4281	5095	5858	6668	7507
26.56	-871	175	986	1921	2629	3412	4276	5030	5867	6656	7533
26.58	-870	151	984	1908	2646	3412	4324	5057	5846	6647	7494
26.6	-833	185	952	1910	2642	3424	4300	5071	5830	6664	7516
26.62	-886	156	964	1911	2628	3437	4309	5071	5863	6662	7543
26.64	-857	150	948	1923	2657	3416	4314	5056	5851	6656	7505
26.66	-873	165	949	1912	2648	3400	4308	5057	5847	6674	7536
26.68	-875	182	973	1925	2646	3409	4302	5065	5852	6654	7542
26.7	-850	159	945	1929	2654	3415	4295	5080	5829	6677	7526
26.72	-854	146	978	1920	2636	3415	4290	5047	5846	6621	7506
26.74	-858	179	948	1925	2662	3423	4304	5092	5845	6668	7543
26.76	-860	177	957	1933	2621	3392	4329	5066	5820	6665	7520
26.78	-857	194	950	1914	2619	3399	4305	5075	5861	6676	7471
26.8	-846	170	951	1912	2628	3436	4285	5070	5860	6680	7509
26.82	-863	142	941	1916	2614	3415	4319	5058	5858	6660	7549
26.84	-841	153	977	1927	2622	3406	4315	5055	5870	6631	7501
26.86	-865	160	943	1896	2641	3391	4325	5050	5875	6688	7506
26.88	-855	168	942	1926	2644	3401	4331	5064	5841	6680	7536
26.9	-850	170	936	1916	2633	3415	4275	5063	5848	6680	7515
26.92	-851	160	937	1913	2601	3427	4302	5054	5866	6653	7543
26.94	-849	148	972	1919	2646	3424	4290	5055	5846	6661	7556
26.96	-853	179	956	1946	2621	3415	4298	5037	5844	6655	7555
26.98	-851	157	930	1932	2652	3400	4319	5079	5856	6684	7524
27	-849	169	955	1911	2631	3418	4301	5043	5844	6662	7525
27.02	-836	151	960	1924	2622	3400	4314	5048	5852	6661	7505
27.04	-806	172	954	1909	2627	3417	4309	5047	5874	6650	7535
27.06	-840	166	931	1910	2619	3420	4328	5055	5831	6674	7511
27.08	-833	162	943	1894	2650	3414	4299	5050	5843	6617	7540
27.1	-826	179	949	1921	2630	3427	4327	5057	5818	6647	7525
27.12	-808	173	960	1959	2624	3436	4311	5043	5841	6664	7526
27.14	-820	157	950	1914	2652	3408	4312	5073	5871	6685	7530
27.16	-809	199	959	1923	2596	3406	4290	5031	5824	6647	7465
27.18	-777	187	959	1919	2631	3426	4304	5071	5854	6627	7514
27.2	-788	194	957	1918	2644	3392	4320	5051	5852	6640	7544
27.22	-737	190	964	1913	2637	3403	4313	5023	5857	6645	7508
27.24	-727	221	936	1937	2617	3393	4320	5047	5835	6655	7503
27.26	-728	203	954	1917	2652	3417	4318	5058	5839	6662	7480
27.28	-709	285	946	1913	2636	3410	4285	5080	5858	6668	7505
27.3	-666	260	945	1936	2630	3430	4306	5062	5824	6643	7501
27.32	-622	252	933	1916	2622	3394	4337	5068	5814	6674	7494
27.34	-575	271	960	1918	2647	3369	4279	5065	5843	6640	7521
27.36	-566	329	975	1945	2637	3382	4314	5099	5852	6633	7505
27.38	-484	358	951	1935	2618	3391	4318	5062	5840	6632	7503
27.4	-472	353	986	1914	2620	3429	4281	5066	5846	6652	7490
27.42	-325	363	973	1926	2634	3415	4323	5040	5845	6658	7488
27.44	-312	410	946	1926	2662	3406	4334	5050	5859	6658	7538
27.46	-246	426	963	1951	2635	3411	4324	5060	5831	6653	7496
27.48	-237	494	977	1898	2646	3380	4293	5040	5831	6658	7496
27.5	-177	451	958	1942	2623	3396	4328	5065	5826	6648	7518
27.52	-153	514	959	1938	2629	3400	4308	5072	5847	6643	7474
27.54	-164	486	940	1933	2644	3404	4329	5045	5840	6662	7505
27.56	-154	509	967	1929	2620	3411	4317	5067	5851	6654	7524
27.58	-158	497	953	1920	2616	3377	4321	5040	5823	6647	7488
27.6	-139	527	951	1911	2652	3403	4322	5059	5836	6622	7515
27.62	-142	490	975	1926	2604	3413	4303	5033	5831	6643	7481
27.64	-172	497	952	1943	2625	3403	4333	5072	5833	6647	7494
27.66	-221	455	964	1954	2645	3376	4285	5057	5831	6637	7474
27.68	-239	442	960	1943	2615	3410	4306	5061	5848	6650	7483
27.7	-323	457	965	1953	2615	3402	4309	5052	5848	6657	7480
27.72	-383	417	960	1968	2627	3438	4320	5046	5808	6672	7476
27.74	-459	401	957	1947	2621	3376	4302	5094	5847	6667	7501
27.76	-464	373	975	1968	2618	3379	4278	5081	5806	6641	7487
27.78	-465	317	973	1968	2618	3433	4304	5051	5830	6669	7504
27.8	-564	323	962	1951	2633	3407	4320	5071	5867	6622	7460
27.82	-619	299	978	1996	2632	3386	4290	5038	5829	6638	7536
27.84	-666	245	980	1999	2620	3406	4302	5028	5841	6642	7464
27.86	-723	249	984	2015	2632	3396	4291	5055	5859	6650	7525
27.88	-735	213	1020	1981	2608	3396	4311	5058	5828	6634	7486
27.9	-747	231	1010	2007	2626	3391	4283	5035	5826	6623	7476
27.92	-765	203	970	2004	2623	3404	4300	5052	5829	6662	7461
27.94	-767	189	995	2021	2632	3397	4326	5038	5833	6642	7480
27.96	-787	180	1009	1974	2623	3411	4304	5064	5837	6642	7478
27.98	-833	171	990	1969	2624	3398	4284	5041	5853	6645	7491
28	-832	206	1025	1974	2633	3413	4304	5067	5861	6624	7458
28.02	-820	167	1051	1980	2600	3394	4279	5037	5851	6638	7476
28.04	-836	169	1030	1947	2621	3432	4286	5077	5826	6647	7466
28.06	-855	178	1047	1961	2612	3380	4295	5060	5837	6631	7456
28.08	-828	152	1039	1940	2614	3398	4295	5051	5853	6625	7496
28.1	-848	180	1043	1935	2625	3398	4306	5060	5832	6648	7493
28.12	-858	155	1054	1937	2629	3384	4281	5039	5835	6632	7480
28.14	-873	161	1032	1918	2613	3392	4305	5062	5836	6617	7482
28.16	-878	150	1037	1926	2607	3396	4275	5076	5832	6628	7455
28.18	-861	157	1033	1921	2604	3400	4278	5049	5844	6632	7482
28.2	-864	132	1037	1920	2622	3376	4287	5061	5850	6641	7455
28.22	-863	134	1044	1937	2609	3390	4314	5053	5823	6616	7467
28.24	-883	141	1052	1935	2623	3407	4304	5038	5831	6623	7507
28.26	-882	126	1032	1923	2631	3376	4292	5058	5848	6649	7463
28.28	-880	166	1001	1937	2608	3388	4309	5027	5845	6633	7482
28.3	-879	119	1042	1924	2591	3362	4284	5065	5819	6632	7475
28.32	-872	159	1017	1915	2639	3412	4331	5047	5840	6635	7508
28.34	-867	135	1021	1905	2588	3378	4269	5038	5813	6642	7486
28.36	-879	159	978	1934	2622	3393	4322	5042	5817	6614	7486
28.38	-896	134	1002	1918	2614	3400	4272	5037	5833	6630	7476
28.4	-865	152	1005	1919	2598	3372	4284	5033	5819	6625	7505
28.42	-874	140	978	1937	2597	3381	4294	5049	5825	6633	7480
28.44	-893	132	981	1939	2597	3390	4284	5017	5852	6650	7462
28.46	-893	142	993	1925	2637	3390	4264	5049	5818	6635	7488
28.48	-876	140	981	1939	2603	3407	4290	5035	5843	6618	7493
28.5	-885	153	971	1927	2604	3373	4282	5056	5827	6660	7481
28.52	-869	141	961	1901	2608	3380	4277	5041	5816	6600	7493
28.54	-866	135	941	1912	2591	3370	4296	5020	5845	6632	7481
28.56	-863	132	978	1922	2630	3373	4278	5025	5793	6639	7455
28.58	-882	127	974	1931	2625	3371	4294	5032	5813	6618	7464
28.6	-878	146	936	1927	2599	3370	4294	5076	5812	6635	7483
28.62	-887	155	950	1906	2628	3398	4277	5056	5830	6635	7455
28.64	-895	131	941	1942	2596	3388	4286	5022	5813	6632	7499
28.66	-889	162	950	1932	2580	3390	4271	5043	5840	6655	7455
28.68	-893	125	952	1937	2603	3402	4283	5035	5799	6628	7470
28.7	-884	133	933	1958	2591	3389	4289	5027	5810	6629	7441
28.72	-880	124	959	1924	2614	3359	4285	5038	5829	6652	7513
28.74	-890	123	945	1932	2606	3368	4291	5023	5870	6637	7447
28.76	-882	139	938	1919	2631	3362	4259	5014	5838	6645	7455
28.78	-868	128	951	1927	2607	3395	4276	5036	5840	6648	7475
28.8	-860	121	937	1922	2608	3387	4281	5025	5812	6616	7455
28.82	-888	111	937	1895	2591	3375	4298	5060	5808	6647	7437
28.84	-881	117	951	1921	2606	3378	4272	5047	5832	6637	7470
28.86	-907	116	915	1914	2567	3398	4280	5049	5816	6613	7430
28.88	-895	115	927	1923	2602	3369	4277	5033	5808	6647	7476
28.9	-897	137	937	1930	2593	3386	4277	5042	5794	6620	7425
28.92	-899	129	943	1909	2596	3373	4285	5029	5832	6618	7441
28.94	-898	135	925	1920	2612	3382	4275	5034	5808	6641	7474
28.96	-886	127	937	1935	2590	3373	4298	5049	5814	6633	7449
28.98	-883	143	920	1928	2581	3353	4314	5023	5825	6609	7418
29	-882	132	926	1934	2566	3382	4273	5010	5813	6612	7458
29.02	-890	110	953	1922	2573	3390	4292	5025	5813	6633	7453
29.04	-875	144	935	1920	2601	3396	4287	5017	5839	6633	7422
29.06	-890	113	921	1924	2579	3375	4288	5059	5802	6621	7440
29.08	-890	118	924	1908	2585	3380	4281	5018	5808	6625	7464
29.1	-881	116	936	1918	2577	3388	4287	5027	5820	6616	7439
29.12	-906	126	925	1910	2612	3391	4277	5020	5818	6628	7437
29.14	-910	129	943	1914	2586	3394	4301	5046	5829	6616	7374
29.16	-899	114	937	1910	2608	3365	4276	5027	5815	6609	7431
29.18	-910	117	934	1908	2585	3372	4268	5037	5828	6632	7450
29.2	-904	134	931	1920	2597	3385	4262	5014	5804	6607	7465
29.22	-888	117	913	1926	2575	3369	4301	5019	5829	6591	7448
29.24	-893	122	916	1919	2572	3392	4280	5039	5790	6609	7419
29.26	-894	103	933	1910	2568	3387	4264	5000	5815	6639	7417
29.28	-859	118	928	1921	2610	3368	4295	5051	5808	6635	7460
29.3	-878	132	933	1899	2590	3363	4277	5014	5794	6603	7416
29.32	-886	124	915	1928	2568	3357	4245	5015	5803	6608	7426
29.34	-888	116	938	1931	2595	3367	4288	5007	5817	6629	7477
29.36	-891	119	922	1913	2578	3362	4257	5037	5798	6619	7417
29.38	-910	119	916	1912	2620	3385	4273	5024	5807	6658	7444
29.4	-891	136	912	1935	2613	3415	4248	5004	5823	6645	7406
29.42	-886	108	915	1927	2595	3395	4266	5046	5812	6611	7429
29.44	-883	133	935	1909	2582	3374	4271	4991	5807	6604	7445
29.46	-881	110	920	1909	2580	3388	4277	4976	5808	6616	7448
29.48	-892	131	937	1923	2592	3344	4263	5019	5828	6607	7392
29.5	-888	115	921	1920	2597	3364	4247	5021	5851	6586	7402
29.52	-906	111	923	1927	2593	3381	4264	4987	5818	6587	7410
29.54	-897	102	904	1911	2553	3376	4252	5020	5774	6600	7446
29.56	-897	110	932	1921	2580	3372	4274	5021	5783	6619	7427
29.58	-907	136	936	1909	2592	3373	4283	5013	5791	6625	7431
29.6	-897	113	931	1919	2607	3380	4278	5010	5812	6632	7425
29.62	-882	130	926	1918	2579	3385	4271	5037	5817	6612	7403
29.64	-897	111	919	1906	2589	3357	4230	5020	5804	6635	7416
29.66	-911	98	928	1910	2595	3386	4253	5024	5796	6611	7415
29.68	-908	104	911	1925	2589	3366	4260	4998	5797	6644	7421
29.7	-880	145	935	1917	2589	3375	4281	5021	5796	6618	7399
29.72	-893	112	924	1906	2605	3366	4272	5028	5782	6599	7431
29.74	-895	138	917	1910	2588	3382	4243	5007	5814	6609	7391
29.76	-903	136	937	1931	2584	3402	4251	5005	5801	6596	7431
29.78	-894	113	907	1899	2556	3378	4270	5005	5803	6587	7448
29.8	-895	148	921	1915	2605	3362	4253	5013	5804	6630	7425
29.82	-899	104	909	1915	2598	3377	4252	5023	5806	6612	7432
29.84	-914	114	916	1922	2564	3380	4293	5021	5815	6610	7412
29.86	-896	128	929	1914	2575	3380	4250	5005	5809	6608	7445
29.88	-894	121	926	1928	2586	3399	4245	5034	5807	6598	7342
29.9	-888	129	926	1914	2605	3395	4240	5001	5787	6631	7382
29.92	-894	100	920	1911	2594	3367	4256	5005	5772	6586	7395
29.94	-899	130	935	1938	2602	3371	4270	4994	5797	6604	7447
29.96	-885	124	916	1914	2585	3338	4273	5028	5787	6606	7409
29.98	-890	104	915	1925	2583	3364	4239	5019	5764	6608	7415
30	-892	124	919	1930	2587	3344	4252	5052	5795	6591	7381
30.02	-884	121	906	1909	2585	3377	4241	4988	5794	6606	7393
30.04	-897	104	925	1899	2585	3380	4266	5004	5781	6603	7399
30.06	-903	127	932	1911	2610	3359	4262	5002	5783	6617	7394
30.08	-881	128	922	1939	2567	3367	4248	5020	5789	6604	7415
30.1	-906	104	920	1941	2580	3352	4244	4995	5787	6607	7382
30.12	-891	109	913	1923	2563	3369	4229	5021	5816	6619	7407
30.14	-883	142	901	1908	2592	3381	4239	5001	5795	6599	7423
30.16	-913	110	918	1924	2576	3357	4267	5002	5788	6626	7426
30.18	-912	99	903	1928	2581	3344	4249	5020	5801	6617	7418
30.2	-899	125	913	1927	2583	3372	4238	5000	5787	6636	7417
30.22	-876	123	913	1933	2587	3382	4252	4999	5828	6590	7395
30.24	-894	103	906	1914	2557	3343	4227	5014	5796	6580	7413
30.26	-884	124	921	1945	2563	3353	4255	4996	5794	6632	7386
30.28	-898	113	902	1923	2587	3348	4267	4992	5787	6556	7403
30.3	-915	107	938	1915	2560	3364	4237	5002	5811	6600	7392
30.32	-916	102	914	1885	2564	3363	4259	5019	5808	6612	7371
30.34	-892	115	924	1901	2567	3369	4240	4983	5797	6569	7417
30.36	-910	106	891	1911	2579	3361	4262	4981	5781	6616	7404
30.38	-892	117	909	1912	2575	3367	4215	4969	5789	6575	7398
30.4	-908	118	953	1922	2572	3383	4245	4967	5789	6614	7400
30.42	-906	105	926	1911	2555	3368	4220	5015	5779	6598	7394
30.44	-881	105	923	1946	2574	3347	4258	5011	5793	6565	7430
30.46	-901	117	913	1937	2589	3390	4243	4977	5772	6585	7424
30.48	-909	106	946	1916	2552	3354	4247	5001	5809	6579	7376
30.5	-916	127	920	1911	2575	3393	4219	4993	5799	6587	7390
30.52	-894	122	927	1923	2571	3354	4238	4997	5794	6606	7380
30.54	-890	106	911	1914	2579	3375	4226	5001	5820	6614	7389
30.56	-900	107	920	1916	2580	3356	4236	5020	5794	6578	7352
30.58	-909	105	926	1909	2572	3375	4255	5005	5783	6576	7379
30.6	-896	117	927	1936	2564	3360	4230	5004	5785	6597	7351
30.62	-905	110	899	1919	2565	3334	4261	5004	5802	6574	7399
30.64	-909	104	918	1922	2583	3362	4251	4994	5807	6569	7378
30.66	-900	112	917	1907	2595	3383	4248	4981	5798	6595	7394
30.68	-898	105	918	1908	2570	3358	4242	4981	5801	6609	7374
30.7	-896	101	916	1913	2563	3383	4250	4999	5787	6590	7430
30.72	-914	97	905	1909	2578	3359	4248	4992	5762	6590	7391
30.74	-936	116	916	1909	2562	3387	4253	4981	5782	6588	7366
30.76	-892	110	924	1898	2567	3358	4234	5007	5773	6614	7393
30.78	-898	134	927	1920	2550	3369	4246	4995	5804	6598	7380
30.8	-888	98	904	1895	2573	3338	4232	4961	5800	6587	7361
30.82	-906	124	905	1918	2565	3339	4233	4990	5789	6570	7370
30.84	-899	117	914	1913	2589	3343	4249	4979	5787	6601	7392
30.86	-908	102	915	1923	2594	3348	4241	4986	5766	6594	7332
30.88	-906	93	896	1910	2563	3345	4245	4982	5782	6597	7372
30.9	-901	116	889	1918	2576	3337	4248	5004	5774	6578	7394
30.92	-916	115	902	1934	2588	3349	4240	4990	5796	6588	7365
30.94	-898	103	915	1908	2552	3356	4253	4999	5787	6595	7399
30.96	-909	92	906	1921	2571	3358	4235	4990	5768	6594	7389
30.98	-905	94	907	1906	2566	3348	4225	4972	5781	6607	7363
31	-923	110	909	1923	2562	3345	4234	4996	5782	6598	7402
31.02	-893	111	926	1917	2594	3358	4223	4976	5806	6614	7343
31.04	-925	112	914	1932	2562	3362	4236	4982	5782	6577	7395
31.06	-904	110	905	1908	2567	3335	4219	5006	5791	6561	7388
31.08	-905	111	920	1908	2562	3333	4225	4990	5807	6587	7383
31.1	-904	112	926	1906	2569	3354	4223	4977	5808	6590	7390
31.12	-908	120	924	1931	2552	3360	4245	4974	5780	6607	7360
31.14	-916	104	904	1885	2556	3335	4225	4990	5804	6585	7413
31.16	-918	108	915	1909	2547	3347	4231	4970	5778	6604	7396
31.18	-912	99	922	1902	2577	3354	4231	4982	5783	6591	7412
31.2	-899	120	926	1904	2567	3322	4255	4988	5793	6607	7372
31.22	-889	109	916	1906	2541	3350	4241	5008	5783	6583	7370
31.24	-922	106	910	1912	2562	3358	4224	4982	5809	6586	7369
31.26	-907	93	913	1897	2564	3357	4245	4985	5804	6581	7352
31.28	-906	94	899	1916	2551	3359	4198	4986	5777	6582	7368
31.3	-915	90	912	1914	2580	3336	4220	4977	5777	6578	7375
31.32	-912	93	910	1919	2552	3351	4231	5000	5784	6619	7404
31.34	-909	100	894	1933	2541	3367	4229	4995	5773	6589	7368
31.36	-913	110	907	1916	2557	3345	4220	4984	5772	6573	7364
31.38	-912	104	923	1919	2549	3323	4205	4975	5775	6569	7361
31.4	-917	106	898	1914	2543	3337	4241	4956	5778	6560	7346
31.42	-900	108	887	1911	2564	3330	4211	4978	5772	6564	7356
31.44	-896	105	925	1904	2569	3353	4242	4974	5758	6578	7338
31.46	-917	88	910	1914	2567	3349	4229	4969	5762	6578	7320
31.48	-915	76	904	1920	2564	3325	4215	4975	5754	6592	7379
31.5	-909	128	907	1914	2548	3352	4240	4977	5783	6556	7357
31.52	-914	95	919	1903	2551	3337	4207	4961	5763	6574	7353
31.54	-912	121	918	1911	2542	3349	4230	4989	5761	6579	7322
31.56	-908	73	924	1893	2547	3343	4207	4977	5773	6580	7380
31.58	-907	90	908	1914	2544	3329	4230	4980	5785	6560	7369
31.6	-922	103	899	1903	2592	3363	4254	4976	5752	6576	7341
31.62	-911	91	903	1919	2572	3342	4211	4962	5771	6573	7351
31.64	-902	91	924	1914	2563	3337	4238	4970	5768	6569	7338
31.66	-916	90	898	1919	2552	3355	4239	4979	5752	6566	7355
31.68	-913	93	909	1905	2550	3339	4231	4978	5745	6565	7329
31.7	-931	93	904	1910	2555	3331	4232	4978	5763	6572	7340
31.72	-905	98	884	1926	2548	3370	4230	4977	5765	6554	7335
31.74	-909	97	892	1907	2561	3330	4218	4986	5778	6583	7370
31.76	-898	104	896	1915	2551	3347	4211	4973	5774	6554	7340
31.78	-901	94	889	1930	2556	3331	4221	4961	5757	6571	7372
31.8	-906	95	902	1936	2522	3345	4231	4973	5765	6577	7366
31.82	-928	117	914	1917	2594	3340	4231	4985	5748	6577	7349
31.84	-910	103	885	1924	2572	3340	4229	4980	5762	6564	7339
31.86	-920	85	929	1904	2543	3333	4222	4958	5743	6565	7372
31.88	-904	94	904	1913	2573	3346	4221	4962	5786	6555	7352
31.9	-931	85	908	1909	2562	3349	4210	4972	5776	6564	7350
31.92	-889	99	901	1899	2543	3342	4210	4967	5773	6574	7362
31.94	-917	88	921	1905	2563	3323	4205	4966	5759	6585	7375
31.96	-907	93	903	1920	2547	3326	4206	4976	5790	6566	7334
31.98	-895	103	910	1913	2554	3323	4217	4957	5766	6576	7368
32	-916	83	883	1925	2554	3321	4228	4962	5767	6580	7357
32.02	-920	97	890	1916	2534	3341	4206	4997	5762	6565	7309
32.04	-908	110	904	1925	2544	3330	4182	4966	5790	6582	7360
32.06	-929	97	903	1948	2550	3343	4245	4969	5773	6571	7357
32.08	-902	106	887	1928	2556	3349	4214	4974	5778	6568	7371
32.1	-922	91	904	1921	2533	3329	4204	4968	5759	6559	7368
32.12	-905	95	894	1926	2539	3334	4207	4941	5792	6544	7340
32.14	-905	101	911	1914	2551	3363	4218	4967	5788	6568	7338
32.16	-916	108	905	1921	2553	3344	4215	4967	5784	6583	7354
32.18	-906	84	912	1912	2566	3353	4213	4957	5754	6559	7352
32.2	-918	81	899	1932	2531	3328	4185	4970	5752	6546	7369
32.22	-913	100	893	1933	2551	3323	4200	4944	5758	6575	7360
32.24	-902	99	913	1907	2547	3343	4227	4941	5765	6553	7329
32.26	-918	106	892	1905	2536	3342	4204	4978	5772	6557	7367
32.28	-915	108	909	1908	2511	3336	4223	4973	5758	6557	7308
32.3	-908	66	900	1908	2545	3347	4220	4940	5775	6561	7307
32.32	-927	93	898	1906	2567	3318	4227	4969	5774	6568	7339
32.34	-912	102	906	1907	2548	3363	4197	4999	5777	6569	7364
32.36	-917	91	885	1905	2565	3319	4214	4967	5762	6574	7319
32.38	-924	92	911	1934	2539	3320	4201	4954	5758	6571	7338
32.4	-917	107	890	1929	2526	3323	4211	4970	5765	6539	7323
32.42	-909	77	906	1915	2573	3310	4208	4967	5770	6588	7316
32.44	-910	105	901	1907	2560	3329	4210	4946	5775	6562	7345
32.46	-916	83	908	1925	2557	3338	4200	4941	5750	6560	7355
32.48	-911	96	885	1919	2532	3327	4223	4967	5752	6569	7366
32.5	-924	101	890	1910	2532	3342	4213	4969	5761	6564	7350
32.52	-922	89	900	1929	2542	3333	4190	4968	5748	6559	7336
32.54	-912	95	892	1915	2544	3355	4232	4953	5756	6585	7332
32.56	-925	89	902	1921	2527	3308	4204	4972	5744	6572	7336
32.58	-930	79	889	1917	2536	3343	4223	4963	5753	6570	7361
32.6	-923	89	885	1914	2538	3305	4220	4955	5762	6554	7318
32.62	-921	90	905	1913	2558	3341	4210	4953	5747	6558	7337
32.64	-911	96	896	1900	2553	3321	4194	4959	5744	6551	7318
32.66	-927	82	888	1913	2537	3347	4222	4960	5755	6577	7297
32.68	-918	88	901	1901	2531	3341	4213	4950	5747	6541	7311
32.7	-935	89	896	1891	2540	3328	4233	4944	5777	6576	7321
32.72	-916	75	897	1891	2550	3324	4220	4940	5739	6547	7327
32.74	-930	92	912	1923	2535	3335	4190	4966	5769	6569	7313
32.76	-905	83	890	1916	2548	3318	4226	4952	5759	6563	7321
32.78	-918	96	903	1917	2526	3351	4188	4953	5745	6572	7318
32.8	-931	92	901	1913	2530	3331	4185	4970	5759	6584	7309
32.82	-925	77	891	1896	2550	3332	4215	4939	5761	6583	7324
32.84	-937	102	910	1894	2544	3307	4211	4969	5758	6565	7305
32.86	-924	85	889	1888	2533	3355	4178	4962	5760	6562	7299
32.88	-925	99	894	1900	2551	3322	4201	4947	5749	6539	7330
32.9	-930	87	891	1919	2542	3325	4181	4951	5764	6562	7306
32.92	-927	93	893	1910	2550	3340	4189	4945	5733	6556	7330
32.94	-913	98	909	1895	2534	3305	4202	4965	5750	6551	7321
32.96	-937	104	898	1903	2543	3343	4216	4965	5739	6550	7340
32.98	-922	76	926	1913	2524	3318	4228	4942	5762	6539	7304
33	-935	84	901	1906	2535	3319	4204	4942	5747	6558	7343
33.02	-916	90	910	1911	2545	3343	4202	4963	5760	6552	7322
33.04	-912	106	899	1908	2534	3317	4208	4944	5781	6571	7308
33.06	-911	81	890	1906	2552	3315	4201	4967	5771	6569	7331
33.08	-944	115	879	1886	2543	3328	4203	4948	5756	6584	7321
33.1	-932	88	893	1897	2546	3324	4202	4948	5754	6540	7297
33.12	-911	78	900	1907	2563	3321	4221	4953	5752	6560	7330
33.14	-907	87	895	1910	2512	3302	4187	4957	5717	6570	7304
33.16	-908	86	895	1904	2539	3321	4196	4974	5736	6569	7318
33.18	-922	82	892	1939	2551	3332	4186	4951	5759	6562	7318
33.2	-927	78	880	1906	2530	3332	4197	4958	5760	6558	7311
33.22	-916	102	880	1919	2526	3335	4188	4949	5751	6587	7352
33.24	-935	75	900	1906	2538	3337	4210	4952	5742	6555	7340
33.26	-915	81	906	1913	2560	3331	4205	4955	5739	6548	7340
33.28	-912	91	917	1902	2561	3300	4198	4944	5728	6563	7290
33.3	-925	99	895	1929	2533	3355	4186	4943	5732	6569	7319
33.32	-918	103	920	1920	2513	3307	4204	4947	5755	6548	7312
33.34	-921	92	897	1892	2562	3325	4185	4958	5735	6559	7305
33.36	-928	96	893	1906	2542	3326	4178	4931	5749	6543	7333
33.38	-916	86	888	1901	2517	3315	4211	4945	5749	6578	7303
33.4	-915	100	893	1904	2562	3331	4199	4956	5727	6538	7300
33.42	-925	77	895	1893	2545	3325	4192	4975	5725	6551	7328
33.44	-939	94	903	1910	2560	3332	4199	4951	5729	6564	7329
33.46	-918	80	880	1917	2534	3320	4201	4946	5733	6551	7307
33.48	-915	91	885	1914	2530	3330	4180	4952	5749	6554	7341
33.5	-929	79	908	1918	2543	3311	4197	4957	5742	6558	7309
33.52	-924	72	901	1913	2517	3315	4200	4951	5747	6550	7313
33.54	-925	79	890	1913	2538	3326	4198	4966	5746	6563	7315
33.56	-922	82	881	1924	2536	3313	4192	4932	5737	6543	7328
33.58	-930	81	900	1916	2528	3330	4192	4954	5732	6550	7317
33.6	-928	84	887	1922	2528	3332	4179	4929	5715	6565	7294
33.62	-938	80	892	1927	2521	3322	4197	4945	5742	6571	7327
33.64	-906	90	894	1921	2521	3329	4186	4945	5745	6527	7308
33.66	-927	71	881	1911	2541	3309	4186	4947	5753	6556	7303
33.68	-909	83	886	1908	2512	3331	4203	4912	5763	6548	7344
33.7	-922	96	885	1909	2520	3314	4182	4952	5748	6555	7312
33.72	-920	95	885	1913	2507	3321	4209	4929	5752	6543	7341
33.74	-931	98	882	1923	2527	3320	4206	4960	5737	6543	7334
33.76	-915	87	907	1919	2557	3327	4209	4953	5745	6550	7286
33.78	-924	80	885	1925	2538	3330	4185	4951	5718	6544	7319
33.8	-928	73	879	1918	2542	3300	4190	4969	5726	6542	7297
33.82	-938	84	881	1919	2523	3328	4179	4936	5766	6551	7282
33.84	-929	81	873	1924	2542	3306	4180	4957	5745	6525	7314
33.86	-923	91	899	1921	2520	3312	4205	4950	5739	6553	7292
33.88	-926	90	880	1920	2527	3336	4204	4938	5751	6555	7319
33.9	-936	82	898	1934	2532	3326	4190	4950	5740	6534	7290
33.92	-923	78	899	1933	2540	3339	4191	4920	5729	6550	7296
33.94	-928	88	896	1906	2524	3305	4211	4935	5748	6545	7318
33.96	-935	76	889	1913	2527	3330	4201	4935	5757	6558	7303
33.98	-906	85	880	1898	2526	3326	4195	4926	5742	6542	7329
34	-937	86	893	1901	2529	3333	4195	4938	5745	6530	7306
34.02	-926	92	894	1917	2529	3323	4192	4921	5738	6545	7287
34.04	-932	86	895	1902	2517	3315	4189	4928	5728	6549	7327
34.06	-925	81	903	1913	2534	3318	4187	4941	5744	6535	7289
34.08	-942	94	900	1916	2523	3315	4201	4945	5741	6559	7285
34.1	-920	74	876	1906	2516	3325	4182	4924	5749	6542	7311
34.12	-935	83	890	1931	2530	3330	4194	4941	5722	6543	7312
34.14	-934	81	892	1911	2530	3309	4192	4937	5727	6552	7287
34.16	-928	66	892	1915	2506	3322	4184	4939	5749	6550	7329
34.18	-929	87	894	1927	2530	3320	4211	4934	5744	6540	7315
34.2	-925	74	883	1929	2553	3314	4196	4921	5754	6569	7287
34.22	-927	94	880	1927	2532	3325	4186	4965	5734	6555	7308
34.24	-930	72	883	1922	2529	3312	4194	4961	5750	6554	7303
34.26	-934	82	882	1918	2539	3343	4164	4926	5736	6555	7300
34.28	-922	84	875	1898	2504	3308	4189	4943	5755	6528	7284
34.3	-934	81	889	1923	2528	3316	4181	4935	5736	6526	7279
34.32	-922	90	887	1904	2529	3307	4163	4949	5760	6561	7299
34.34	-918	99	888	1924	2529	3341	4187	4940	5747	6559	7308
34.36	-934	77	876	1908	2514	3303	4186	4955	5732	6522	7293
34.38	-924	81	866	1897	2515	3309	4209	4942	5752	6538	7286
34.4	-916	76	883	1922	2522	3321	4175	4935	5768	6526	7309
34.42	-928	94	883	1948	2524	3316	4189	4934	5746	6547	7268
34.44	-917	79	870	1936	2525	3299	4193	4928	5731	6539	7283
34.46	-935	93	897	1922	2529	3312	4193	4935	5727	6566	7295
34.48	-928	76	881	1919	2537	3329	4214	4929	5750	6542	7297
34.5	-934	90	877	1914	2519	3326	4190	4945	5753	6555	7285
34.52	-930	80	894	1914	2522	3334	4181	4933	5746	6529	7301
34.54	-921	103	893	1912	2520	3317	4195	4946	5743	6541	7324
34.56	-930	87	889	1911	2523	3330	4175	4941	5721	6566	7269
34.58	-933	73	867	1904	2507	3311	4176	4926	5739	6544	7299
34.6	-916	72	871	1893	2521	3302	4180	4925	5732	6535	7263
34.62	-914	74	889	1897	2518	3328	4184	4927	5722	6532	7273
34.64	-927	80	894	1918	2527	3297	4182	4906	5718	6553	7294
34.66	-932	87	884	1904	2532	3317	4198	4907	5728	6542	7326
34.68	-931	81	870	1941	2508	3315	4179	4920	5739	6544	7296
34.7	-931	65	892	1928	2549	3307	4166	4946	5737	6528	7313
34.72	-930	85	873	1915	2523	3296	4183	4934	5707	6537	7288
34.74	-930	85	890	1910	2517	3315	4190	4926	5728	6530	7276
34.76	-936	89	894	1908	2513	3326	4179	4909	5738	6542	7296
34.78	-927	60	886	1909	2522	3308	4177	4936	5728	6530	7302
34.8	-929	72	873	1911	2513	3301	4166	4930	5728	6531	7302
34.82	-934	66	882	1916	2534	3302	4171	4941	5749	6532	7285
34.84	-906	63	900	1930	2528	3326	4172	4921	5726	6546	7299
34.86	-925	93	881	1910	2532	3308	4188	4939	5731	6537	7294
34.88	-914	89	891	1911	2522	3305	4179	4936	5722	6558	7280
34.9	-934	77	887	1913	2519	3303	4184	4922	5737	6545	7300
34.92	-918	64	894	1908	2519	3309	4172	4933	5729	6533	7288
34.94	-926	82	881	1892	2521	3301	4177	4937	5718	6547	7284
34.96	-934	72	881	1901	2510	3318	4196	4909	5726	6538	7290
34.98	-934	89	892	1898	2520	3300	4181	4930	5730	6539	7293
35	-937	72	881	1905	2529	3314	4166	4923	5714	6538	7283
35.02	-919	92	885	1901	2524	3338	4171	4932	5699	6534	7286
35.04	-918	90	897	1892	2505	3310	4191	4921	5725	6553	7281
35.06	-926	82	887	1893	2514	3306	4162	4930	5736	6544	7268
35.08	-933	66	892	1894	2508	3320	4181	4924	5748	6524	7302
35.1	-923	59	875	1913	2534	3306	4166	4932	5734	6515	7301
35.12	-933	67	901	1898	2519	3319	4175	4925	5720	6560	7257
35.14	-938	68	881	1902	2532	3296	4185	4922	5748	6536	7277
35.16	-936	67	894	1912	2543	3310	4184	4929	5730	6535	7264
35.18	-934	64	886	1905	2508	3320	4172	4940	5740	6547	7269
35.2	-924	84	878	1906	2513	3293	4195	4905	5737	6520	7285
35.22	-938	71	890	1891	2513	3329	4179	4921	5755	6543	7279
35.24	-945	76	887	1908	2514	3298	4170	4929	5702	6533	7275
35.26	-931	53	892	1899	2541	3312	4181	4928	5728	6539	7268
35.28	-926	65	881	1899	2520	3326	4195	4939	5728	6534	7310
35.3	-947	100	891	1928	2514	3318	4199	4940	5739	6551	7305
35.32	-930	84	900	1904	2516	3304	4173	4925	5727	6542	7288
35.34	-917	76	876	1924	2501	3311	4178	4946	5726	6529	7308
35.36	-947	78	879	1917	2511	3310	4171	4940	5718	6520	7263
35.38	-941	81	895	1922	2528	3314	4179	4927	5719	6527	7271
35.4	-945	63	886	1921	2519	3310	4172	4927	5744	6541	7279
35.42	-917	75	870	1909	2535	3317	4184	4938	5731	6527	7275
35.44	-931	69	864	1917	2517	3305	4162	4913	5717	6548	7262
35.46	-948	79	883	1905	2510	3311	4187	4899	5713	6539	7278
35.48	-930	74	888	1911	2511	3311	4179	4921	5734	6536	7266
35.5	-943	69	865	1928	2512	3296	4178	4918	5709	6538	7282
35.52	-939	87	884	1891	2515	3299	4186	4935	5721	6515	7276
35.54	-913	64	883	1915	2512	3291	4172	4931	5704	6557	7261
35.56	-913	91	863	1893	2516	3301	4172	4946	5723	6540	7294
35.58	-938	93	872	1910	2533	3312	4180	4922	5734	6525	7294
35.6	-941	57	881	1916	2518	3317	4184	4931	5734	6524	7288
35.62	-924	72	899	1918	2508	3287	4165	4919	5746	6524	7275
35.64	-943	69	887	1922	2518	3298	4151	4923	5725	6541	7291
35.66	-946	86	867	1913	2527	3306	4158	4915	5725	6529	7293
35.68	-923	86	875	1921	2515	3315	4169	4941	5714	6535	7300
35.7	-942	74	896	1915	2525	3314	4169	4928	5738	6543	7269
35.72	-950	66	866	1902	2502	3310	4153	4941	5734	6555	7273
35.74	-935	93	867	1902	2524	3315	4169	4930	5712	6525	7284
35.76	-926	68	894	1898	2497	3316	4162	4926	5711	6516	7274
35.78	-939	72	863	1927	2524	3301	4178	4921	5747	6541	7251
35.8	-946	66	890	1910	2500	3296	4180	4924	5719	6550	7297
35.82	-943	74	891	1910	2519	3314	4166	4914	5729	6543	7259
35.84	-922	71	893	1925	2516	3311	4191	4908	5730	6531	7288
35.86	-930	83	878	1908	2500	3317	4165	4947	5738	6509	7263
35.88	-923	73	879	1920	2527	3310	4163	4911	5716	6532	7267
35.9	-940	67	886	1912	2507	3311	4173	4922	5733	6527	7276
35.92	-962	69	880	1917	2513	3296	4175	4930	5722	6523	7265
35.94	-940	65	868	1910	2539	3301	4152	4965	5716	6539	7247
35.96	-934	70	881	1913	2509	3306	4168	4926	5736	6521	7282
35.98	-929	94	875	1909	2514	3291	4156	4932	5733	6538	7249
36	-939	85	887	1901	2520	3307	4167	4941	5726	6515	7269
36.02	-916	80	884	1914	2520	3294	4177	4931	5739	6524	7261
36.04	-940	54	872	1912	2542	3291	4155	4920	5724	6527	7261
36.06	-943	70	874	1918	2505	3300	4181	4912	5734	6522	7277
36.08	-938	88	892	1933	2513	3312	4174	4917	5729	6521	7261
36.1	-920	81	870	1924	2548	3306	4164	4940	5712	6517	7264
36.12	-929	72	890	1925	2529	3291	4173	4930	5709	6532	7271
36.14	-922	64	877	1897	2527	3305	4183	4913	5715	6524	7270
36.16	-915	83	887	1901	2515	3298	4178	4918	5724	6528	7273
36.18	-934	75	869	1904	2519	3289	4178	4934	5740	6537	7272
36.2	-935	79	866	1921	2514	3314	4175	4913	5741	6539	7273
36.22	-943	69	866	1906	2519	3306	4162	4909	5718	6508	7290
36.24	-951	62	860	1919	2516	3302	4168	4944	5715	6523	7273
36.26	-942	92	870	1910	2508	3306	4178	4935	5727	6522	7264
36.28	-904	68	875	1913	2489	3321	4143	4918	5712	6521	7281
36.3	-930	87	869	1908	2513	3295	4175	4920	5743	6533	7294
36.32	-932	60	888	1896	2507	3298	4158	4907	5711	6519	7269
36.34	-925	90	873	1901	2507	3282	4176	4907	5703	6523	7275
36.36	-941	54	866	1894	2486	3303	4170	4904	5717	6531	7262
36.38	-929	75	870	1911	2522	3307	4158	4928	5711	6519	7250
36.4	-920	84	881	1900	2510	3320	4177	4924	5691	6522	7278
36.42	-934	75	870	1911	2514	3304	4178	4924	5716	6506	7282
36.44	-925	80	889	1898	2513	3314	4150	4923	5717	6534	7260
36.46	-943	73	856	1887	2510	3307	4175	4918	5705	6541	7262
36.48	-929	68	862	1919	2500	3298	4150	4909	5723	6525	7277
36.5	-924	61	878	1912	2496	3296	4164	4916	5724	6545	7266
36.52	-947	63	883	1927	2513	3306	4168	4931	5718	6535	7245
36.54	-919	75	873	1902	2506	3300	4166	4924	5729	6527	7257
36.56	-931	80	877	1938	2491	3297	4167	4919	5726	6532	7292
36.58	-925	83	867	1907	2512	3293	4167	4922	5731	6527	7257
36.6	-949	83	885	1926	2494	3298	4154	4937	5694	6516	7241
36.62	-928	61	887	1928	2505	3296	4176	4916	5715	6501	7255
36.64	-905	76	884	1905	2501	3296	4167	4899	5717	6530	7274
36.66	-933	69	874	1908	2500	3300	4187	4924	5732	6537	7251
36.68	-919	64	869	1888	2504	3305	4163	4913	5718	6514	7264
36.7	-933	53	879	1903	2496	3312	4173	4919	5715	6524	7252
36.72	-939	68	878	1926	2501	3304	4170	4930	5725	6516	7262
36.74	-922	67	906	1917	2514	3297	4169	4905	5721	6524	7248
36.76	-927	74	890	1926	2495	3284	4164	4909	5725	6529	7302
36.78	-939	64	886	1919	2512	3290	4177	4936	5719	6511	7255
36.8	-939	74	872	1895	2493	3309	4172	4925	5731	6520	7247
36.82	-945	80	885	1904	2490	3298	4172	4937	5691	6528	7268
36.84	-925	55	875	1893	2515	3305	4168	4934	5722	6523	7266
36.86	-938	79	870	1918	2495	3307	4165	4910	5732	6525	7256
36.88	-923	73	871	1906	2514	3295	4164	4898	5708	6523	7242
36.9	-941	65	881	1888	2523	3312	4176	4918	5723	6521	7262
36.92	-952	66	871	1906	2501	3293	4176	4910	5708	6531	7247
36.94	-942	75	867	1901	2535	3308	4147	4927	5721	6524	7245
36.96	-941	69	862	1913	2497	3301	4155	4914	5709	6519	7278
36.98	-937	67	877	1888	2490	3314	4180	4919	5705	6523	7254
37	-944	82	881	1895	2497	3295	4164	4922	5725	6521	7256
37.02	-933	78	883	1887	2520	3294	4153	4920	5732	6519	7255
37.04	-925	63	873	1901	2521	3274	4159	4921	5725	6525	7274
37.06	-926	62	873	1894	2497	3298	4173	4927	5722	6538	7255
37.08	-935	69	870	1893	2527	3299	4161	4917	5714	6520	7254
37.1	-935	73	871	1911	2505	3281	4145	4921	5709	6532	7254
37.12	-951	68	878	1920	2511	3299	4148	4909	5705	6523	7246
37.14	-938	53	881	1907	2506	3297	4176	4924	5704	6530	7261
37.16	-942	73	864	1904	2505	3299	4160	4917	5707	6521	7248
37.18	-933	78	874	1876	2516	3303	4169	4928	5726	6510	7255
37.2	-934	70	862	1906	2521	3301	4164	4899	5718	6546	7268
37.22	-941	59	871	1903	2503	3289	4157	4927	5712	6517	7253
37.24	-932	79	881	1907	2518	3297	4169	4933	5714	6536	7259
37.26	-919	78	867	1906	2510	3315	4191	4909	5713	6517	7270
37.28	-937	94	861	1898	2517	3285	4152	4923	5722	6504	7243
37.3	-941	60	883	1882	2498	3302	4162	4918	5702	6509	7232
37.32	-932	68	881	1890	2498	3291	4162	4906	5711	6511	7259
37.34	-942	59	866	1886	2502	3283	4164	4916	5701	6511	7256
37.36	-938	56	873	1916	2508	3281	4170	4910	5706	6506	7261
37.38	-950	74	867	1894	2509	3298	4153	4926	5716	6518	7272
37.4	-939	71	862	1895	2518	3308	4165	4913	5694	6518	7269
37.42	-932	88	882	1888	2507	3286	4146	4900	5715	6530	7261
37.44	-923	61	871	1895	2506	3290	4150	4927	5716	6507	7253
37.46	-940	75	874	1910	2518	3303	4175	4931	5706	6521	7270
37.48	-928	69	886	1908	2512	3298	4164	4906	5712	6520	7260
37.5	-926	75	888	1914	2522	3277	4154	4908	5710	6499	7252
37.52	-938	58	872	1898	2517	3287	4164	4924	5714	6538	7249
37.54	-943	81	877	1906	2510	3289	4181	4934	5708	6506	7265
37.56	-956	69	879	1910	2499	3289	4154	4904	5709	6525	7274
37.58	-942	56	867	1895	2513	3297	4150	4931	5708	6515	7263
37.6	-932	73	885	1901	2486	3288	4161	4940	5702	6531	7271
37.62	-928	78	868	1891	2518	3295	4155	4902	5705	6513	7251
37.64	-936	73	871	1921	2504	3295	4175	4913	5723	6527	7229
37.66	-941	52	861	1912	2496	3307	4149	4914	5703	6501	7246
37.68	-931	57	885	1926	2511	3292	4165	4924	5700	6536	7253
37.7	-915	72	868	1905	2503	3289	4157	4934	5697	6512	7247
37.72	-917	57	875	1881	2481	3314	4161	4921	5720	6517	7251
37.74	-933	62	869	1890	2501	3285	4164	4913	5714	6522	7259
37.76	-937	73	866	1915	2501	3288	4170	4909	5708	6508	7247
37.78	-930	75	872	1909	2520	3290	4155	4910	5698	6490	7260
37.8	-930	64	865	1908	2498	3292	4151	4901	5733	6530	7246
37.82	-928	64	886	1915	2502	3292	4167	4890	5709	6496	7253
37.84	-921	73	862	1905	2513	3301	4182	4908	5726	6505	7230
37.86	-933	72	863	1915	2480	3289	4160	4910	5727	6510	7253
37.88	-939	72	865	1903	2495	3287	4163	4916	5694	6506	7239
37.9	-927	70	879	1916	2504	3311	4172	4912	5723	6516	7244
37.92	-932	77	861	1903	2491	3284	4173	4903	5703	6515	7256
37.94	-930	71	883	1910	2492	3295	4161	4925	5707	6501	7253
37.96	-933	53	869	1915	2500	3291	4169	4892	5703	6508	7249
37.98	-919	60	868	1924	2488	3311	4173	4898	5705	6522	7272
38	-909	67	884	1906	2500	3286	4155	4905	5730	6504	7242
38.02	-922	81	878	1904	2503	3295	4159	4902	5696	6528	7264
38.04	-922	85	877	1915	2494	3297	4163	4907	5708	6534	7249
38.06	-912	86	861	1895	2490	3298	4160	4918	5710	6520	7241
38.08	-919	91	873	1914	2522	3286	4164	4929	5708	6508	7237
38.1	-897	67	854	1913	2492	3298	4175	4911	5714	6518	7259
38.12	-896	84	855	1921	2515	3274	4159	4893	5717	6511	7273
38.14	-877	76	855	1913	2497	3298	4155	4900	5721	6501	7231
38.16	-887	83	858	1906	2515	3293	4166	4906	5700	6521	7236
38.18	-910	78	875	1912	2501	3295	4160	4920	5724	6515	7249
38.2	-866	84	880	1902	2513	3282	4144	4906	5704	6501	7258
38.22	-892	88	861	1905	2484	3289	4143	4902	5708	6526	7241
38.24	-886	87	860	1906	2500	3280	4175	4890	5720	6523	7261
38.26	-886	93	868	1906	2494	3284	4147	4914	5710	6501	7255
38.28	-887	88	882	1906	2485	3303	4155	4896	5700	6534	7249
38.3	-882	109	869	1940	2485	3309	4160	4896	5707	6521	7223
38.32	-860	95	875	1939	2497	3281	4156	4902	5706	6527	7257
38.34	-874	105	865	1907	2485	3298	4141	4904	5691	6511	7217
38.36	-877	114	876	1927	2499	3289	4160	4917	5715	6518	7225
38.38	-876	111	881	1903	2485	3310	4162	4912	5704	6524	7237
38.4	-870	98	879	1896	2496	3297	4155	4903	5704	6523	7254
38.42	-883	109	875	1913	2519	3305	4159	4914	5695	6507	7256
38.44	-873	112	867	1891	2491	3289	4151	4907	5692	6515	7251
38.46	-865	109	867	1899	2502	3292	4159	4902	5704	6532	7282
38.48	-902	116	862	1913	2496	3281	4165	4909	5692	6517	7251
38.5	-857	96	877	1897	2499	3286	4144	4919	5689	6508	7265
38.52	-891	118	856	1910	2493	3286	4163	4908	5706	6507	7231
38.54	-889	88	860	1912	2507	3345	4165	4909	5720	6529	7230
38.56	-869	102	869	1914	2499	3276	4151	4899	5695	6504	7263
38.58	-880	105	869	1909	2496	3290	4153	4908	5689	6524	7233
38.6	-893	78	878	1908	2500	3286	4155	4913	5702	6494	7248
38.62	-876	95	877	1906	2517	3304	4161	4910	5707	6504	7229
38.64	-890	98	860	1930	2482	3282	4151	4909	5721	6512	7214
38.66	-917	100	869	1921	2499	3281	4161	4916	5708	6514	7208
38.68	-897	91	863	1921	2492	3275	4150	4900	5716	6513	7244
38.7	-911	84	871	1921	2494	3312	4154	4903	5692	6523	7242
38.72	-898	88	871	1916	2490	3295	4156	4907	5706	6515	7242
38.74	-917	79	857	1933	2493	3291	4166	4905	5717	6498	7266
38.76	-911	77	883	1920	2502	3279	4168	4913	5690	6509	7216
38.78	-917	88	869	1900	2485	3276	4157	4925	5713	6531	7233
38.8	-901	96	874	1917	2505	3279	4142	4913	5695	6497	7244
38.82	-913	80	885	1908	2515	3283	4163	4914	5718	6504	7237
38.84	-912	88	869	1924	2502	3292	4144	4901	5694	6507	7250
38.86	-913	75	868	1911	2513	3292	4148	4935	5693	6527	7257
38.88	-905	83	861	1918	2495	3288	4163	4920	5700	6534	7259
38.9	-928	69	871	1911	2486	3277	4158	4905	5691	6499	7252
38.92	-920	76	872	1926	2495	3292	4161	4899	5718	6510	7247
38.94	-912	73	874	1908	2479	3304	4166	4916	5695	6523	7258
38.96	-935	70	882	1906	2502	3289	4186	4908	5706	6498	7248
38.98	-907	70	882	1896	2496	3278	4163	4901	5715	6533	7242
39	-917	71	868	1894	2493	3278	4170	4886	5703	6495	7247
39.02	-912	69	866	1915	2490	3277	4152	4905	5703	6491	7231
39.04	-919	76	859	1896	2468	3304	4142	4913	5691	6502	7244
39.06	-920	75	858	1895	2475	3288	4168	4894	5695	6510	7240
39.08	-908	79	873	1929	2485	3287	4151	4891	5712	6510	7255
39.1	-914	72	871	1899	2514	3289	4159	4918	5711	6517	7223
39.12	-922	66	883	1951	2491	3277	4148	4910	5712	6521	7245
39.14	-909	83	864	1905	2503	3284	4145	4913	5699	6500	7227
39.16	-924	68	872	1901	2499	3287	4134	4913	5691	6500	7230
39.18	-918	84	862	1929	2492	3278	4163	4910	5699	6495	7225
39.2	-928	81	875	1928	2489	3279	4141	4887	5697	6495	7268
39.22	-923	62	861	1912	2490	3277	4148	4898	5702	6509	7245
39.24	-907	82	889	1911	2492	3284	4160	4903	5707	6512	7270
39.26	-912	75	874	1911	2497	3274	4129	4908	5688	6513	7235
39.28	-914	75	858	1912	2495	3278	4155	4916	5695	6539	7242
39.3	-913	86	867	1903	2502	3275	4149	4904	5723	6509	7250
39.32	-912	71	873	1888	2486	3286	4148	4887	5692	6512	7224
39.34	-937	75	864	1895	2495	3284	4155	4917	5712	6519	7218
39.36	-908	67	855	1878	2513	3285	4154	4900	5681	6485	7244
39.38	-899	84	884	1916	2494	3281	4175	4900	5705	6537	7225
39.4	-902	79	883	1898	2476	3285	4160	4894	5696	6513	7228
39.42	-898	81	867	1896	2496	3270	4156	4902	5716	6493	7226
39.44	-914	74	863	1898	2482	3294	4162	4886	5694	6513	7257
39.46	-924	82	875	1899	2470	3318	4156	4914	5690	6503	7226
39.48	-907	69	887	1898	2503	3282	4156	4907	5690	6525	7233
39.5	-907	99	881	1906	2500	3305	4150	4885	5698	6505	7240
39.52	-891	65	870	1898	2490	3295	4134	4896	5706	6517	7254
39.54	-912	80	879	1897	2501	3263	4142	4887	5708	6492	7242
39.56	-915	86	876	1903	2498	3285	4148	4895	5699	6522	7237
39.58	-913	87	888	1899	2472	3276	4165	4928	5722	6527	7216
39.6	-913	89	870	1904	2489	3280	4145	4889	5690	6510	7250
39.62	-899	76	892	1908	2489	3270	4153	4905	5698	6511	7247
39.64	-891	68	878	1891	2485	3271	4146	4899	5698	6505	7215
39.66	-866	95	894	1909	2501	3291	4149	4898	5708	6507	7244
39.68	-891	73	884	1916	2505	3268	4143	4911	5712	6488	7260
39.7	-875	82	886	1897	2510	3285	4155	4892	5695	6495	7229
39.72	-897	91	895	1911	2474	3289	4160	4894	5720	6495	7231
39.74	-880	77	887	1890	2481	3304	4170	4895	5697	6506	7252
39.76	-872	83	886	1903	2488	3275	4149	4925	5685	6527	7246
39.78	-880	84	905	1899	2531	3280	4151	4913	5676	6514	7232
39.8	-845	84	890	1919	2500	3258	4161	4904	5697	6497	7233
39.82	-844	102	881	1902	2485	3277	4146	4902	5693	6499	7231
39.84	-857	84	906	1902	2492	3281	4145	4903	5699	6486	7227
39.86	-833	81	898	1895	2489	3275	4156	4907	5700	6502	7233
39.88	-822	87	898	1890	2489	3284	4149	4918	5695	6510	7231
39.9	-813	115	906	1890	2490	3290	4141	4895	5706	6490	7248
39.92	-813	105	888	1900	2506	3294	4151	4903	5704	6505	7230
39.94	-821	106	903	1920	2472	3267	4158	4895	5702	6506	7235
39.96	-795	117	895	1901	2485	3291	4154	4921	5698	6512	7225
39.98	-757	101	905	1915	2471	3295	4149	4904	5693	6503	7249
40	-745	129	905	1912	2483	3283	4149	4911	5709	6516	7242
40.02	-735	120	921	1903	2485	3287	4150	4910	5699	6514	7246
40.04	-714	106	895	1928	2504	3282	4168	4916	5700	6509	7221
40.06	-682	123	917	1907	2482	3272	4154	4895	5689	6519	7229
40.08	-691	129	921	1895	2482	3298	4132	4902	5712	6510	7243
40.1	-670	152	934	1915	2492	3278	4160	4906	5708	6498	7216
40.12	-634	150	930	1902	2488	3287	4154	4891	5694	6513	7239
40.14	-606	180	929	1895	2495	3285	4142	4904	5700	6504	7216
40.16	-593	163	920	1896	2491	3297	4158	4881	5692	6513	7220
40.18	-539	181	941	1906	2487	3270	4162	4908	5704	6499	7242
40.2	-515	204	937	1912	2505	3287	4146	4897	5704	6479	7242
40.22	-485	200	953	1905	2495	3290	4157	4893	5701	6511	7238
40.24	-412	238	937	1911	2484	3283	4159	4895	5720	6503	7239
40.26	-394	244	951	1910	2499	3281	4153	4883	5707	6512	7215
40.28	-375	240	1011	1906	2486	3294	4140	4903	5711	6530	7253
40.3	-354	280	966	1905	2495	3274	4149	4893	5693	6503	7212
40.32	-274	235	978	1906	2491	3297	4146	4907	5689	6487	7222
40.34	-321	324	977	1909	2488	3280	4157	4901	5679	6518	7250
40.36	-245	336	978	1927	2493	3289	4147	4903	5707	6511	7231
40.38	-243	350	1001	1916	2489	3287	4139	4891	5695	6507	7221
40.4	-154	384	999	1909	2478	3273	4164	4897	5698	6505	7220
40.42	-142	357	997	1921	2498	3284	4150	4886	5694	6492	7228
40.44	-220	425	1015	1925	2479	3299	4152	4889	5675	6499	7213
40.46	-168	381	1063	1914	2494	3286	4143	4901	5708	6510	7220
40.48	-179	413	1036	1921	2488	3276	4145	4917	5711	6496	7213
40.5	-143	453	1052	1947	2486	3277	4151	4905	5708	6504	7224
40.52	-151	432	1052	1912	2502	3286	4159	4896	5707	6499	7224
40.54	-188	472	1073	1945	2489	3284	4143	4893	5691	6503	7227
40.56	-195	457	1096	1937	2489	3279	4139	4896	5712	6505	7226
40.58	-146	443	1063	1927	2502	3282	4147	4880	5705	6495	7217
40.6	-162	436	1094	1931	2496	3284	4129	4889	5708	6501	7236
40.62	-213	442	1067	1930	2486	3273	4142	4907	5705	6493	7209
40.64	-258	446	1061	1950	2496	3295	4134	4873	5691	6505	7225
40.66	-338	475	1112	1961	2498	3276	4149	4902	5694	6519	7223
40.68	-276	377	1123	1961	2486	3282	4164	4875	5691	6489	7241
40.7	-332	388	1124	1944	2472	3274	4152	4906	5681	6491	7239
40.72	-388	356	1087	1951	2472	3284	4156	4899	5692	6519	7218
40.74	-434	383	1164	1959	2474	3289	4157	4894	5686	6504	7243
40.76	-468	375	1131	1966	2489	3280	4148	4906	5708	6503	7242
40.78	-563	350	1117	1956	2507	3274	4147	4896	5705	6479	7232
40.8	-542	352	1137	1944	2480	3275	4144	4891	5695	6503	7231
40.82	-590	294	1122	1963	2495	3284	4140	4897	5706	6516	7220
40.84	-603	289	1147	1954	2471	3269	4165	4892	5694	6508	7212
40.86	-620	274	1121	1971	2498	3278	4159	4912	5697	6497	7214
40.88	-699	259	1084	1963	2480	3294	4139	4913	5699	6501	7221
40.9	-677	245	1080	1955	2494	3273	4136	4925	5688	6504	7239
40.92	-742	232	1107	1960	2489	3278	4144	4881	5710	6516	7222
40.94	-756	212	1102	1953	2468	3284	4148	4882	5697	6502	7210
40.96	-767	202	1089	1956	2485	3277	4139	4891	5715	6503	7218
40.98	-777	186	1081	1932	2479	3289	4134	4910	5695	6494	7203
41	-808	171	1036	1934	2494	3286	4146	4882	5693	6507	7210
41.02	-823	159	1042	1950	2500	3278	4167	4897	5709	6489	7209
41.04	-792	145	1045	1911	2482	3292	4152	4913	5687	6495	7218
41.06	-835	124	1041	1921	2483	3263	4139	4895	5692	6491	7198
41.08	-851	160	1019	1936	2469	3293	4139	4889	5709	6519	7218
41.1	-867	118	1010	1923	2484	3270	4150	4894	5680	6517	7234
41.12	-879	128	1007	1926	2486	3266	4133	4901	5685	6487	7245
41.14	-873	91	1019	1914	2489	3291	4147	4909	5681	6502	7217
41.16	-878	114	1011	1910	2485	3272	4141	4894	5694	6497	7229
41.18	-883	88	976	1905	2484	3268	4153	4890	5692	6504	7224
41.2	-893	112	959	1894	2492	3293	4152	4904	5708	6517	7217
41.22	-887	102	970	1904	2483	3272	4138	4887	5694	6519	7255
41.24	-893	113	976	1921	2486	3280	4150	4888	5687	6495	7212
41.26	-909	89	961	1917	2511	3271	4155	4904	5708	6515	7222
41.28	-914	93	936	1913	2485	3275	4152	4907	5691	6494	7201
41.3	-902	93	941	1912	2481	3287	4150	4904	5707	6501	7246
41.32	-920	77	942	1923	2497	3276	4132	4896	5721	6492	7207
41.34	-917	76	926	1934	2477	3286	4140	4879	5708	6495	7215
41.36	-907	71	924	1918	2489	3286	4137	4891	5687	6500	7230
41.38	-913	77	932	1924	2487	3283	4142	4890	5712	6509	7218
41.4	-917	78	928	1935	2485	3277	4135	4888	5681	6504	7222
41.42	-909	67	910	1900	2494	3281	4138	4892	5686	6503	7234
41.44	-929	63	908	1912	2486	3288	4123	4875	5693	6513	7219
41.46	-914	76	917	1905	2495	3294	4140	4896	5679	6513	7226
41.48	-914	51	893	1921	2484	3254	4140	4885	5703	6494	7235
41.5	-941	65	910	1896	2481	3299	4137	4890	5700	6500	7221
41.52	-916	78	903	1904	2489	3281	4136	4898	5691	6492	7216
41.54	-924	69	880	1907	2492	3278	4145	4897	5698	6504	7221
41.56	-932	55	897	1904	2475	3278	4127	4900	5713	6493	7218
41.58	-939	62	875	1877	2478	3275	4137	4886	5719	6476	7216
41.6	-943	58	882	1906	2487	3282	4152	4901	5692	6486	7225
41.62	-922	61	897	1899	2488	3284	4169	4908	5707	6483	7237
41.64	-929	73	886	1883	2473	3278	4136	4888	5681	6516	7230
41.66	-942	63	889	1906	2480	3261	4141	4912	5699	6505	7220
41.68	-954	65	900	1901	2481	3281	4146	4897	5696	6525	7228
41.7	-941	73	896	1893	2501	3286	4142	4879	5706	6493	7204
41.72	-932	57	880	1891	2483	3263	4155	4876	5692	6503	7224
41.74	-941	75	890	1906	2505	3274	4131	4906	5687	6503	7199
41.76	-940	66	894	1904	2486	3274	4147	4906	5688	6502	7231
41.78	-927	57	885	1890	2476	3279	4135	4906	5692	6506	7228
41.8	-929	78	891	1891	2495	3288	4159	4896	5694	6496	7194
41.82	-933	62	880	1905	2483	3296	4133	4889	5709	6521	7230
41.84	-937	63	878	1922	2506	3267	4141	4899	5686	6498	7219
41.86	-934	70	881	1900	2471	3291	4156	4915	5710	6488	7216
41.88	-929	50	872	1906	2486	3264	4145	4897	5706	6518	7212
41.9	-930	54	864	1899	2472	3267	4143	4883	5690	6497	7215
41.92	-940	82	876	1908	2478	3283	4153	4898	5692	6511	7211
41.94	-929	66	880	1912	2500	3275	4144	4886	5699	6503	7224
41.96	-928	49	872	1904	2487	3277	4140	4912	5680	6484	7233
41.98	-942	61	876	1889	2497	3294	4145	4899	5704	6504	7210
42	-943	62	862	1905	2489	3273	4135	4896	5703	6495	7234
42.02	-946	50	880	1906	2487	3280	4149	4896	5689	6515	7216
42.04	-945	58	875	1899	2487	3276	4140	4901	5688	6495	7199
42.06	-937	53	870	1893	2487	3268	4138	4909	5688	6504	7221
42.08	-942	57	860	1882	2474	3288	4130	4903	5692	6498	7235
42.1	-930	68	863	1892	2474	3284	4148	4902	5692	6501	7211
42.12	-932	57	868	1897	2496	3279	4148	4903	5703	6507	7215
42.14	-944	69	865	1890	2494	3264	4137	4904	5696	6504	7233
42.16	-928	68	865	1899	2489	3280	4137	4904	5706	6513	7235
42.18	-937	48	869	1885	2482	3277	4153	4901	5702	6506	7236
42.2	-928	62	861	1891	2477	3279	4134	4901	5703	6507	7230
42.22	-937	50	867	1905	2472	3283	4153	4885	5671	6512	7212
42.24	-919	48	874	1890	2484	3287	4136	4898	5717	6495	7226
42.26	-927	55	875	1894	2488	3292	4145	4890	5687	6504	7210
42.28	-939	50	875	1907	2473	3281	4157	4901	5708	6484	7230
42.3	-940	52	875	1876	2499	3272	4133	4884	5697	6494	7208
42.32	-938	66	869	1913	2472	3266	4156	4880	5701	6501	7219
42.34	-942	58	859	1904	2488	3289	4149	4890	5703	6484	7224
42.36	-939	55	868	1899	2488	3254	4135	4888	5692	6492	7224
42.38	-948	50	865	1889	2480	3261	4134	4895	5689	6512	7231
42.4	-944	53	869	1898	2477	3287	4145	4896	5693	6511	7231
42.42	-936	47	850	1897	2498	3291	4138	4893	5689	6512	7237
42.44	-949	79	880	1893	2491	3288	4143	4888	5699	6487	7228
42.46	-924	48	869	1912	2484	3274	4154	4890	5681	6510	7213
42.48	-937	75	858	1890	2494	3280	4131	4892	5706	6499	7220
42.5	-948	56	866	1885	2492	3299	4148	4914	5691	6486	7227
42.52	-939	55	858	1882	2481	3282	4132	4898	5684	6497	7224
42.54	-930	60	869	1907	2476	3265	4132	4891	5708	6492	7202
42.56	-927	62	854	1898	2493	3271	4145	4887	5690	6488	7206
42.58	-925	72	855	1888	2475	3288	4171	4899	5689	6490	7215
42.6	-935	60	875	1898	2479	3258	4137	4894	5681	6507	7220
42.62	-929	51	862	1912	2472	3266	4132	4880	5693	6499	7253
42.64	-938	61	860	1893	2494	3292	4141	4898	5691	6504	7235
42.66	-937	57	880	1894	2473	3287	4158	4889	5679	6499	7215
42.68	-932	51	857	1883	2467	3266	4152	4904	5705	6490	7234
42.7	-926	45	861	1883	2488	3275	4144	4902	5685	6502	7202
42.72	-938	62	846	1896	2473	3290	4144	4899	5693	6503	7238
42.74	-923	62	865	1913	2490	3278	4143	4892	5713	6497	7217
42.76	-925	54	863	1909	2474	3273	4139	4911	5695	6496	7229
42.78	-940	52	883	1895	2478	3268	4152	4902	5687	6499	7223
42.8	-930	73	872	1899	2506	3288	4139	4908	5682	6497	7233
42.82	-917	63	875	1892	2480	3266	4143	4904	5689	6489	7228
42.84	-907	69	857	1900	2473	3269	4146	4881	5699	6483	7233
42.86	-916	60	864	1891	2475	3284	4146	4899	5666	6504	7229
42.88	-906	68	879	1897	2481	3286	4156	4914	5690	6500	7200
42.9	-888	76	862	1891	2472	3277	4142	4904	5689	6520	7218
42.92	-901	61	861	1884	2505	3279	4155	4901	5690	6491	7240
42.94	-887	74	858	1888	2480	3282	4146	4899	5694	6503	7232
42.96	-897	75	868	1896	2482	3272	4137	4906	5688	6503	7239
42.98	-879	88	857	1891	2489	3275	4145	4880	5700	6480	7211
43	-890	72	858	1901	2484	3283	4144	4902	5697	6492	7225
43.02	-894	86	862	1885	2491	3277	4145	4888	5693	6491	7227
43.04	-865	61	860	1879	2481	3283	4133	4893	5684	6495	7247
43.06	-851	91	857	1892	2491	3268	4146	4882	5704	6504	7224
43.08	-868	72	861	1907	2485	3271	4138	4899	5681	6520	7216
43.1	-840	96	867	1898	2465	3288	4140	4887	5710	6494	7218
43.12	-866	91	878	1883	2483	3271	4159	4887	5689	6510	7213
43.14	-843	99	864	1906	2496	3264	4149	4909	5701	6513	7240
43.16	-819	96	889	1885	2496	3282	4137	4888	5691	6520	7210
43.18	-802	104	876	1895	2468	3282	4154	4892	5706	6508	7213
43.2	-811	115	883	1901	2471	3253	4132	4884	5690	6500	7242
43.22	-806	100	867	1899	2483	3274	4158	4901	5685	6501	7228
43.24	-795	115	870	1889	2482	3283	4133	4896	5672	6502	7221
43.26	-785	131	872	1897	2487	3273	4152	4903	5682	6519	7216
43.28	-762	127	864	1895	2491	3277	4155	4889	5685	6509	7212
43.3	-766	128	880	1912	2490	3273	4158	4902	5694	6517	7223
43.32	-787	128	864	1905	2502	3282	4147	4884	5693	6505	7220
43.34	-749	135	878	1906	2478	3270	4147	4901	5712	6500	7226
43.36	-775	126	879	1875	2474	3279	4149	4887	5704	6491	7229
43.38	-762	136	894	1909	2486	3265	4132	4892	5686	6506	7250
43.4	-755	141	883	1899	2469	3290	4142	4900	5691	6492	7223
43.42	-723	137	876	1906	2481	3266	4146	4884	5688	6487	7206
43.44	-727	140	871	1907	2502	3264	4164	4885	5688	6490	7227
43.46	-766	149	891	1896	2480	3273	4151	4891	5706	6520	7202
43.48	-750	141	920	1895	2480	3271	4142	4885	5684	6492	7231
43.5	-757	135	879	1900	2489	3280	4146	4898	5684	6499	7241
43.52	-766	143	888	1901	2498	3268	4133	4875	5683	6493	7243
43.54	-775	166	893	1888	2488	3263	4155	4909	5681	6502	7243
43.56	-788	149	886	1925	2497	3262	4148	4899	5697	6515	7230
43.58	-761	148	896	1901	2493	3284	4140	4893	5702	6492	7235
43.6	-814	142	906	1916	2478	3283	4137	4899	5696	6496	7232
43.62	-818	121	912	1903	2468	3268	4144	4887	5702	6492	7231
43.64	-823	141	909	1905	2479	3284	4163	4888	5689	6485	7209
43.66	-818	121	888	1910	2480	3285	4136	4871	5687	6498	7200
43.68	-823	123	921	1904	2485	3270	4130	4901	5702	6479	7208
43.7	-867	118	909	1921	2490	3287	4138	4899	5692	6498	7228
43.72	-861	108	913	1902	2502	3276	4144	4895	5692	6502	7211
43.74	-858	93	918	1902	2475	3279	4137	4887	5696	6497	7224
43.76	-849	90	930	1903	2483	3282	4126	4894	5687	6487	7222
43.78	-889	104	927	1897	2499	3288	4138	4913	5686	6494	7212
43.8	-881	101	934	1905	2489	3271	4148	4896	5696	6485	7210
43.82	-897	103	935	1892	2506	3279	4144	4890	5699	6491	7213
43.84	-898	89	922	1912	2474	3276	4154	4903	5681	6502	7236
43.86	-897	72	961	1893	2488	3275	4157	4891	5686	6503	7203
43.88	-906	86	932	1895	2490	3276	4146	4883	5691	6500	7228
43.9	-919	87	949	1910	2479	3274	4145	4890	5687	6486	7219
43.92	-926	82	935	1889	2482	3269	4143	4885	5699	6497	7234
43.94	-929	74	926	1904	2473	3270	4151	4891	5685	6502	7206
43.96	-917	82	930	1901	2488	3281	4135	4892	5689	6505	7210
43.98	-929	77	965	1884	2487	3270	4155	4885	5700	6483	7205
44	-918	59	964	1890	2489	3262	4159	4891	5708	6493	7204
44.02	-935	71	945	1897	2487	3276	4157	4900	5696	6504	7218
44.04	-923	72	943	1893	2487	3270	4155	4898	5693	6483	7236
44.06	-934	71	960	1903	2490	3274	4150	4887	5678	6498	7242
44.08	-935	60	941	1885	2477	3266	4155	4889	5691	6485	7241
44.1	-938	64	937	1887	2489	3268	4156	4891	5695	6495	7232
44.12	-946	59	952	1883	2497	3260	4145	4884	5701	6502	7236
44.14	-946	59	993	1888	2476	3274	4133	4901	5696	6508	7232
44.16	-931	64	947	1894	2475	3275	4134	4903	5688	6513	7245
44.18	-940	70	955	1893	2495	3266	4136	4890	5696	6501	7230
44.2	-942	48	924	1877	2485	3264	4142	4875	5696	6489	7228
44.22	-939	53	925	1877	2482	3282	4137	4900	5711	6494	7230
44.24	-942	50	955	1892	2483	3272	4146	4889	5695	6501	7221
44.26	-946	60	921	1900	2477	3276	4147	4898	5680	6493	7220
44.28	-959	50	930	1896	2469	3279	4150	4891	5689	6508	7231
44.3	-963	54	914	1904	2481	3272	4134	4895	5718	6516	7236
44.32	-950	63	908	1902	2499	3291	4126	4900	5699	6490	7236
44.34	-946	51	927	1891	2487	3275	4162	4893	5693	6517	7231
44.36	-940	53	925	1892	2482	3267	4135	4903	5685	6485	7220
44.38	-947	45	916	1874	2486	3264	4150	4898	5671	6480	7226
44.4	-941	53	911	1883	2471	3284	4142	4900	5692	6501	7220
44.42	-946	52	873	1884	2486	3265	4153	4887	5700	6496	7220
44.44	-952	51	912	1887	2492	3270	4123	4872	5696	6513	7227
44.46	-961	51	913	1880	2474	3277	4147	4899	5696	6492	7218
44.48	-947	51	904	1897	2483	3265	4129	4908	5693	6499	7211
44.5	-951	49	905	1890	2479	3267	4141	4896	5692	6499	7222
44.52	-952	64	891	1899	2484	3280	4140	4885	5694	6498	7210
44.54	-941	56	906	1888	2482	3279	4147	4894	5696	6491	7235
44.56	-960	44	902	1889	2485	3275	4156	4896	5682	6502	7222
44.58	-954	59	870	1891	2479	3274	4156	4895	5671	6494	7237
44.6	-941	41	876	1886	2472	3274	4150	4899	5684	6496	7229
44.62	-944	52	866	1890	2478	3263	4158	4903	5702	6497	7221
44.64	-951	57	893	1900	2476	3273	4154	4894	5686	6488	7215
44.66	-951	45	883	1878	2483	3266	4156	4901	5687	6487	7220
44.68	-949	52	876	1893	2460	3258	4160	4896	5681	6494	7220
44.7	-949	49	870	1890	2475	3280	4158	4898	5694	6501	7209
44.72	-954	61	866	1894	2466	3268	4145	4903	5727	6490	7233
44.74	-950	42	869	1877	2483	3280	4142	4887	5700	6482	7229
44.76	-960	51	873	1879	2507	3291	4145	4888	5689	6500	7244
44.78	-953	54	874	1898	2467	3287	4155	4901	5698	6515	7250
44.8	-945	59	883	1890	2488	3289	4158	4892	5701	6480	7261
44.82	-962	53	868	1895	2477	3284	4155	4887	5683	6501	7227
44.84	-948	50	861	1894	2495	3272	4153	4895	5695	6493	7223
44.86	-956	54	862	1888	2502	3273	4142	4920	5698	6509	7206
44.88	-938	56	858	1891	2478	3278	4154	4895	5701	6494	7217
44.9	-956	39	868	1893	2477	3263	4149	4900	5691	6485	7198
44.92	-951	45	845	1889	2482	3263	4140	4895	5675	6495	7224
44.94	-952	59	870	1891	2502	3273	4147	4908	5690	6478	7249
44.96	-949	54	871	1908	2486	3278	4146	4883	5699	6502	7222
44.98	-948	49	863	1883	2464	3295	4136	4903	5686	6493	7210
45	-945	35	860	1896	2471	3276	4132	4890	5693	6477	7205
45.02	-955	55	861	1899	2482	3261	4143	4897	5690	6499	7204
45.04	-950	59	864	1891	2492	3265	4161	4895	5700	6500	7227
45.06	-947	68	871	1890	2481	3271	4143	4903	5682	6484	7226
45.08	-930	40	873	1888	2490	3292	4157	4893	5692	6501	7234
45.1	-955	58	853	1887	2476	3264	4159	4891	5686	6487	7240
45.12	-945	49	864	1891	2486	3264	4147	4900	5698	6491	7202
45.14	-948	52	870	1878	2505	3290	4137	4899	5687	6492	7206
45.16	-959	44	855	1884	2471	3289	4142	4899	5687	6486	7219
45.18	-949	38	850	1881	2483	3267	4145	4903	5695	6487	7215
45.2	-942	53	850	1888	2501	3274	4137	4897	5710	6488	7210
45.22	-947	35	876	1880	2475	3290	4142	4898	5706	6483	7223
45.24	-940	46	854	1893	2474	3272	4156	4884	5680	6493	7241
45.26	-941	50	877	1885	2490	3267	4169	4911	5689	6500	7222
45.28	-955	53	863	1898	2476	3279	4164	4895	5688	6497	7221
45.3	-956	56	868	1892	2489	3281	4175	4889	5699	6508	7228
45.32	-945	47	860	1903	2488	3284	4143	4896	5707	6491	7219
45.34	-963	39	857	1878	2485	3289	4138	4890	5689	6485	7203
45.36	-951	55	858	1890	2478	3277	4136	4900	5685	6495	7222
45.38	-940	46	857	1895	2509	3267	4135	4907	5687	6499	7261
45.4	-958	51	865	1896	2469	3255	4131	4884	5689	6508	7220
45.42	-941	48	863	1890	2473	3272	4151	4889	5702	6499	7230
45.44	-954	57	866	1894	2487	3272	4160	4918	5698	6500	7234
45.46	-956	53	860	1873	2491	3286	4149	4901	5686	6501	7236
45.48	-944	56	858	1881	2498	3276	4138	4891	5692	6491	7222
45.5	-953	53	851	1890	2482	3276	4133	4886	5692	6500	7232
45.52	-951	49	855	1894	2489	3263	4129	4896	5705	6502	7249
45.54	-963	51	856	1879	2478	3271	4153	4897	5695	6508	7242
45.56	-951	45	863	1880	2471	3276	4140	4908	5692	6508	7215
45.58	-947	55	845	1877	2495	3281	4145	4902	5694	6497	7246
45.6	-950	42	847	1875	2476	3271	4149	4897	5694	6492	7244
45.62	-960	53	856	1890	2475	3267	4131	4900	5690	6518	7237
45.64	-953	45	862	1898	2491	3287	4146	4917	5697	6497	7217
45.66	-950	55	851	1904	2499	3278	4144	4888	5680	6492	7249
45.68	-943	46	855	1906	2488	3276	4136	4885	5702	6486	7231
45.7	-952	49	864	1889	2491	3271	4146	4893	5701	6496	7242
45.72	-941	45	862	1880	2488	3268	4144	4910	5704	6488	7212
45.74	-961	60	848	1887	2482	3266	4167	4888	5697	6498	7199
45.76	-949	51	857	1887	2491	3277	4139	4892	5682	6521	7245
45.78	-958	53	840	1886	2485	3258	4138	4914	5682	6494	7233
45.8	-951	37	845	1883	2486	3276	4142	4902	5710	6516	7229
45.82	-956	51	863	1879	2481	3279	4147	4897	5687	6495	7242
45.84	-946	53	857	1886	2483	3276	4134	4897	5695	6537	7199
45.86	-932	52	860	1880	2474	3274	4142	4904	5693	6500	7235
45.88	-947	69	858	1893	2464	3285	4164	4897	5714	6485	7243
45.9	-961	60	852	1883	2489	3281	4142	4900	5696	6502	7225
45.92	-935	51	845	1881	2497	3260	4151	4895	5707	6528	7226
45.94	-946	50	867	1898	2494	3286	4144	4935	5710	6514	7212
45.96	-965	44	865	1883	2480	3277	4161	4895	5696	6495	7212
45.98	-937	46	859	1900	2474	3284	4144	4912	5680	6486	7218
46	-954	56	866	1867	2494	3283	4146	4886	5706	6514	7239
46.02	-955	45	856	1903	2482	3272	4162	4898	5704	6501	7203
46.04	-945	47	852	1878	2480	3272	4148	4891	5695	6516	7213
46.06	-946	57	862	1909	2475	3282	4140	4892	5710	6486	7243
46.08	-945	64	846	1884	2487	3271	4156	4879	5689	6513	7228
46.1	-951	60	839	1882	2483	3273	4155	4905	5691	6507	7228
46.12	-932	40	865	1902	2478	3276	4155	4898	5676	6507	7236
46.14	-947	55	862	1885	2476	3264	4150	4892	5688	6502	7247
46.16	-961	59	855	1893	2477	3290	4147	4905	5708	6508	7217
46.18	-951	52	859	1891	2477	3278	4143	4894	5703	6505	7238
46.2	-940	69	849	1893	2490	3277	4159	4897	5693	6502	7222
46.22	-952	54	872	1881	2489	3261	4144	4904	5704	6505	7219
46.24	-951	51	858	1896	2492	3269	4140	4889	5705	6491	7211
46.26	-951	57	840	1897	2500	3276	4163	4907	5698	6501	7221
46.28	-951	37	858	1904	2488	3281	4155	4887	5706	6514	7237
46.3	-947	48	859	1895	2475	3277	4142	4879	5701	6503	7233
46.32	-945	59	863	1903	2484	3259	4163	4884	5699	6523	7214
46.34	-947	66	852	1888	2489	3269	4124	4889	5707	6512	7221
46.36	-949	70	852	1885	2481	3259	4158	4910	5702	6507	7232
46.38	-937	52	849	1882	2493	3275	4166	4885	5681	6501	7235
46.4	-938	49	853	1873	2490	3268	4158	4902	5706	6505	7235
46.42	-946	53	851	1881	2475	3277	4149	4902	5692	6485	7234
46.44	-931	65	867	1887	2482	3283	4149	4876	5731	6512	7213
46.46	-959	58	869	1890	2487	3286	4141	4921	5691	6479	7227
46.48	-942	45	861	1885	2482	3280	4140	4909	5711	6493	7227
46.5	-936	49	854	1903	2485	3283	4151	4891	5701	6500	7211
46.52	-947	57	853	1889	2483	3292	4130	4903	5696	6492	7247
46.54	-940	58	843	1882	2480	3270	4140	4881	5681	6485	7196
46.56	-952	57	859	1882	2482	3271	4168	4904	5691	6507	7226
46.58	-931	60	854	1880	2480	3268	4152	4888	5697	6512	7239
46.6	-938	57	858	1894	2470	3275	4150	4895	5694	6497	7221
46.62	-952	34	849	1880	2491	3272	4154	4902	5709	6487	7221
46.64	-934	52	846	1891	2499	3279	4159	4890	5687	6506	7239
46.66	-927	53	856	1886	2491	3265	4132	4905	5700	6473	7230
46.68	-932	53	869	1892	2483	3286	4161	4902	5706	6501	7221
46.7	-928	49	860	1875	2489	3268	4152	4890	5700	6504	7197
46.72	-920	49	861	1889	2499	3286	4146	4902	5694	6484	7220
46.74	-949	56	843	1892	2481	3276	4132	4889	5683	6492	7237
46.76	-945	50	855	1889	2483	3289	4142	4901	5686	6501	7226
46.78	-944	55	873	1880	2477	3264	4156	4898	5708	6498	7231
46.8	-929	62	850	1890	2484	3285	4155	4874	5698	6499	7234
46.82	-935	51	863	1903	2485	3269	4147	4897	5698	6497	7216
46.84	-940	55	846	1896	2495	3274	4153	4912	5686	6496	7215
46.86	-924	79	860	1889	2494	3283	4151	4898	5694	6506	7242
46.88	-929	65	863	1888	2500	3282	4164	4902	5708	6502	7203
46.9	-924	62	854	1893	2489	3266	4158	4868	5691	6483	7239
46.92	-911	51	868	1890	2476	3280	4165	4916	5697	6510	7222
46.94	-921	45	851	1888	2492	3275	4138	4890	5698	6506	7234
46.96	-938	67	856	1913	2491	3284	4148	4919	5697	6509	7240
46.98	-904	62	845	1877	2492	3284	4152	4891	5696	6505	7250
47	-902	81	860	1890	2477	3282	4142	4891	5703	6510	7232
47.02	-914	72	861	1893	2472	3281	4164	4893	5698	6489	7214
47.04	-904	56	866	1872	2480	3278	4145	4899	5704	6486	7211
47.06	-919	70	857	1895	2498	3272	4146	4896	5701	6510	7235
47.08	-914	79	877	1878	2483	3284	4147	4898	5703	6493	7252
47.1	-910	73	871	1892	2470	3289	4146	4883	5691	6516	7233
47.12	-924	68	868	1903	2471	3268	4144	4916	5697	6518	7214
47.14	-922	58	866	1875	2479	3288	4154	4882	5711	6498	7243
47.16	-904	66	868	1877	2496	3271	4153	4901	5699	6495	7248
47.18	-925	74	862	1887	2492	3269	4141	4900	5699	6512	7218
47.2	-913	47	865	1886	2485	3285	4133	4904	5705	6503	7254
47.22	-921	73	853	1884	2495	3279	4144	4909	5695	6509	7220
47.24	-925	60	864	1882	2481	3275	4151	4915	5696	6500	7223
47.26	-922	63	877	1880	2482	3285	4157	4889	5702	6512	7242
47.28	-931	64	882	1891	2487	3288	4148	4908	5695	6494	7208
47.3	-916	68	850	1875	2497	3275	4160	4891	5708	6510	7244
47.32	-928	71	869	1908	2476	3260	4138	4899	5690	6502	7240
47.34	-918	64	872	1897	2483	3281	4145	4899	5696	6500	7238
47.36	-916	66	867	1900	2490	3263	4164	4896	5708	6492	7223
47.38	-933	61	867	1902	2489	3282	4140	4898	5694	6497	7225
47.4	-921	62	881	1906	2496	3271	4158	4897	5688	6485	7226
47.42	-927	54	874	1898	2485	3272	4153	4889	5698	6501	7259
47.44	-921	65	880	1897	2474	3265	4160	4907	5715	6504	7212
47.46	-930	51	871	1886	2473	3272	4156	4905	5697	6493	7238
47.48	-941	65	851	1906	2475	3275	4172	4883	5707	6500	7213
47.5	-933	69	855	1888	2483	3268	4154	4891	5690	6509	7212
47.52	-942	53	867	1899	2492	3274	4143	4889	5704	6515	7235
47.54	-940	53	869	1883	2479	3271	4137	4903	5695	6496	7200
47.56	-939	63	860	1890	2469	3288	4154	4916	5697	6498	7240
47.58	-950	58	862	1894	2488	3256	4160	4894	5698	6512	7219
47.6	-931	65	869	1887	2483	3270	4151	4896	5708	6509	7237
47.62	-944	51	876	1888	2480	3280	4138	4895	5698	6511	7232
47.64	-920	50	854	1887	2482	3275	4160	4906	5685	6490	7227
47.66	-935	53	853	1894	2494	3261	4150	4903	5692	6495	7227
47.68	-947	53	866	1894	2477	3272	4142	4905	5700	6513	7222
47.7	-951	54	851	1880	2481	3288	4166	4887	5677	6516	7219
47.72	-957	58	865	1896	2473	3273	4135	4878	5689	6500	7226
47.74	-933	59	865	1889	2483	3292	4145	4878	5699	6509	7218
47.76	-945	45	874	1890	2487	3275	4164	4909	5694	6495	7220
47.78	-949	49	864	1897	2500	3273	4131	4893	5682	6484	7234
47.8	-950	50	864	1886	2479	3283	4150	4896	5698	6480	7238
47.82	-952	52	851	1905	2489	3285	4155	4892	5705	6487	7229
47.84	-944	56	849	1892	2481	3268	4151	4917	5688	6505	7236
47.86	-951	49	878	1906	2505	3282	4152	4900	5685	6501	7216
47.88	-949	46	863	1902	2472	3275	4150	4902	5683	6488	7222
47.9	-945	54	867	1886	2470	3276	4165	4896	5699	6509	7209
47.92	-940	50	880	1891	2479	3279	4171	4888	5690	6508	7232
47.94	-955	60	854	1902	2483	3293	4142	4890	5684	6499	7226
47.96	-946	45	849	1881	2478	3266	4144	4887	5698	6492	7237
47.98	-945	54	868	1883	2494	3279	4134	4892	5696	6495	7222
48	-955	46	845	1878	2482	3269	4132	4892	5683	6487	7249
48.02	-950	66	852	1904	2467	3258	4153	4901	5692	6502	7226
48.04	-945	46	857	1889	2492	3286	4142	4915	5695	6502	7219
48.06	-949	58	854	1886	2490	3284	4163	4900	5688	6509	7231
48.08	-948	59	850	1893	2476	3272	4142	4912	5701	6520	7227
48.1	-956	59	851	1881	2472	3286	4144	4901	5709	6514	7226
48.12	-950	56	847	1879	2475	3274	4153	4907	5715	6483	7227
48.14	-957	41	849	1896	2487	3268	4152	4896	5697	6499	7243
48.16	-955	49	867	1885	2498	3286	4151	4866	5711	6500	7272
48.18	-935	48	853	1892	2489	3287	4136	4899	5686	6504	7234
48.2	-943	50	850	1887	2474	3281	4143	4897	5706	6501	7209
48.22	-961	54	861	1869	2491	3270	4154	4883	5699	6486	7253
48.24	-943	45	847	1871	2476	3292	4147	4898	5691	6506	7196
48.26	-942	45	857	1891	2477	3282	4133	4905	5702	6482	7218
48.28	-940	35	849	1874	2464	3280	4145	4919	5704	6505	7231
48.3	-938	47	856	1886	2487	3258	4155	4899	5697	6505	7222
48.32	-949	47	849	1876	2493	3274	4147	4910	5695	6515	7231
48.34	-953	57	851	1874	2477	3268	4153	4895	5704	6506	7216
48.36	-947	47	848	1873	2497	3283	4140	4900	5683	6516	7241
48.38	-941	45	841	1897	2478	3263	4137	4902	5700	6501	7231
48.4	-951	50	860	1876	2477	3272	4146	4884	5703	6498	7228
48.42	-946	52	858	1879	2488	3268	4141	4912	5684	6506	7231
48.44	-953	60	848	1861	2481	3275	4148	4928	5692	6504	7235
48.46	-952	52	846	1884	2515	3279	4145	4905	5707	6489	7219
48.48	-941	52	874	1890	2502	3274	4148	4900	5682	6505	7233
48.5	-947	63	862	1886	2488	3273	4169	4896	5700	6502	7231
48.52	-955	50	854	1882	2486	3284	4147	4918	5686	6510	7199
48.54	-939	56	857	1901	2492	3270	4152	4889	5678	6509	7233
48.56	-941	38	866	1884	2479	3268	4152	4899	5691	6476	7227
48.58	-944	44	862	1871	2473	3283	4149	4903	5688	6500	7204
48.6	-942	53	862	1901	2481	3268	4140	4895	5687	6494	7211
48.62	-957	52	859	1869	2498	3267	4147	4915	5729	6518	7218
48.64	-935	62	856	1902	2488	3258	4164	4897	5729	6506	7206
48.66	-943	46	851	1882	2475	3272	4161	4898	5692	6492	7225
48.68	-939	47	856	1886	2496	3257	4149	4895	5726	6491	7236
48.7	-929	64	850	1886	2490	3275	4137	4916	5722	6509	7232
48.72	-933	47	848	1885	2488	3297	4160	4911	5675	6518	7234
48.74	-940	59	842	1884	2475	3278	4134	4907	5692	6495	7229
48.76	-930	54	856	1883	2490	3279	4140	4901	5715	6499	7251
48.78	-925	58	871	1889	2489	3273	4160	4921	5698	6496	7248
48.8	-943	67	857	1880	2500	3277	4140	4910	5700	6491	7242
48.82	-944	59	854	1872	2475	3288	4146	4889	5711	6504	7211
48.84	-922	45	851	1892	2483	3284	4137	4883	5681	6515	7224
48.86	-921	62	856	1886	2487	3284	4162	4908	5704	6507	7214
48.88	-909	58	865	1888	2489	3270	4144	4907	5684	6507	7236
48.9	-942	56	853	1898	2486	3295	4155	4892	5711	6521	7245
48.92	-932	68	844	1872	2505	3267	4154	4896	5698	6498	7226
48.94	-911	58	849	1879	2492	3276	4147	4896	5681	6497	7230
48.96	-908	52	855	1881	2488	3284	4144	4903	5697	6516	7231
48.98	-899	71	861	1895	2494	3286	4158	4916	5688	6510	7231
49	-903	59	859	1888	2487	3269	4153	4900	5706	6489	7206
49.02	-914	58	864	1878	2475	3289	4133	4901	5687	6499	7203
49.04	-914	66	868	1879	2472	3269	4154	4899	5724	6482	7231
49.06	-894	70	860	1871	2485	3279	4143	4903	5693	6511	7249
49.08	-895	62	848	1874	2498	3277	4141	4903	5711	6514	7253
49.1	-878	51	859	1889	2494	3272	4138	4910	5719	6517	7254
49.12	-881	65	866	1881	2492	3276	4143	4894	5683	6500	7200
49.14	-862	71	845	1876	2480	3268	4134	4919	5682	6507	7236
49.16	-873	84	862	1871	2473	3265	4150	4892	5688	6532	7220
49.18	-866	70	863	1880	2477	3275	4153	4885	5700	6506	7216
49.2	-843	68	857	1889	2490	3272	4152	4885	5688	6505	7198
49.22	-843	82	877	1886	2472	3267	4148	4891	5696	6512	7222
49.24	-829	80	867	1869	2513	3292	4149	4910	5695	6493	7210
49.26	-840	76	856	1906	2490	3270	4167	4895	5682	6492	7219
49.28	-822	97	862	1865	2504	3274	4172	4911	5700	6520	7230
49.3	-810	75	860	1885	2470	3277	4153	4899	5706	6502	7238
49.32	-812	99	858	1884	2501	3276	4143	4914	5713	6505	7228
49.34	-785	87	875	1885	2499	3276	4144	4901	5692	6498	7232
49.36	-754	112	868	1902	2486	3267	4145	4896	5704	6492	7216
49.38	-768	120	867	1885	2495	3275	4159	4904	5695	6494	7217
49.4	-738	112	881	1869	2493	3270	4153	4895	5700	6510	7248
49.42	-755	105	863	1871	2496	3277	4147	4907	5708	6496	7213
49.44	-726	110	871	1887	2491	3275	4151	4896	5715	6535	7210
49.46	-752	127	870	1890	2464	3279	4159	4899	5689	6501	7239
49.48	-722	121	884	1895	2478	3274	4151	4900	5693	6515	7237
49.5	-680	147	882	1879	2474	3270	4128	4905	5712	6529	7205
49.52	-643	141	870	1896	2487	3278	4136	4895	5707	6520	7242
49.54	-687	158	891	1893	2504	3275	4151	4904	5702	6513	7228
49.56	-661	136	900	1890	2490	3265	4155	4902	5699	6520	7214
49.58	-640	180	887	1884	2492	3268	4168	4896	5693	6490	7261
49.6	-637	149	886	1891	2470	3281	4157	4883	5696	6505	7188
49.62	-635	164	888	1886	2465	3271	4131	4894	5681	6518	7223
49.64	-609	154	883	1880	2480	3272	4151	4915	5688	6508	7237
49.66	-635	194	913	1897	2498	3287	4145	4901	5716	6492	7214
49.68	-631	198	888	1889	2475	3285	4143	4893	5693	6507	7198
49.7	-642	180	913	1866	2488	3279	4124	4900	5698	6516	7218
49.72	-616	203	900	1899	2498	3270	4139	4900	5697	6511	7218
49.74	-594	204	900	1888	2487	3280	4136	4892	5691	6493	7237
49.76	-581	207	920	1889	2509	3269	4145	4913	5721	6507	7229
49.78	-620	187	927	1874	2496	3277	4148	4912	5695	6506	7215
49.8	-609	213	916	1896	2478	3274	4162	4891	5701	6512	7224
49.82	-645	234	907	1884	2482	3273	4142	4902	5702	6506	7212
49.84	-653	191	902	1900	2474	3275	4137	4900	5702	6500	7204
49.86	-650	211	916	1876	2497	3271	4143	4899	5683	6507	7238
49.88	-698	231	933	1877	2494	3268	4155	4898	5692	6506	7233
49.9	-686	203	939	1905	2503	3262	4153	4890	5712	6520	7236
49.92	-688	198	947	1896	2505	3275	4136	4896	5687	6515	7270
49.94	-686	201	941	1894	2478	3275	4132	4901	5710	6517	7224
49.96	-707	197	920	1895	2487	3265	4147	4901	5690	6504	7199
49.98	-728	201	921	1892	2494	3279	4152	4915	5704	6511	7228
50	-745	178	946	1903	2475	3279	4133	4910	5686	6492	7204
50.02	-773	181	967	1894	2496	3283	4142	4902	5695	6520	7218
50.04	-730	181	952	1889	2495	3261	4148	4906	5705	6498	7224
50.06	-780	172	948	1889	2474	3271	4141	4890	5700	6505	7223
50.08	-808	158	972	1900	2499	3278	4163	4900	5704	6497	7216
50.1	-811	168	951	1902	2473	3266	4124	4899	5714	6504	7199
50.12	-815	160	987	1892	2464	3277	4150	4894	5703	6514	7186
50.14	-813	147	974	1895	2487	3273	4149	4899	5695	6504	7213
50.16	-810	138	989	1895	2482	3274	4145	4895	5719	6504	7235
50.18	-848	144	998	1887	2491	3286	4133	4910	5709	6498	7239
50.2	-845	128	983	1891	2490	3281	4144	4876	5690	6474	7220
50.22	-838	124	1004	1880	2486	3276	4136	4905	5680	6501	7251
50.24	-869	106	981	1897	2504	3276	4147	4894	5705	6502	7197
50.26	-877	115	976	1880	2487	3273	4141	4906	5717	6512	7232
50.28	-892	122	965	1887	2501	3287	4137	4903	5679	6504	7213
50.3	-874	107	1009	1884	2472	3277	4160	4903	5684	6487	7213
50.32	-902	122	977	1891	2472	3282	4153	4906	5698	6524	7231
50.34	-888	87	985	1877	2493	3263	4130	4891	5692	6505	7231
50.36	-897	111	1000	1890	2494	3282	4155	4902	5694	6492	7223
50.38	-897	76	1001	1873	2470	3268	4148	4897	5706	6510	7213
50.4	-892	96	984	1892	2486	3277	4149	4870	5698	6505	7225
50.42	-915	86	968	1895	2477	3288	4151	4915	5716	6503	7200
50.44	-924	77	1001	1896	2485	3280	4140	4905	5672	6514	7244
50.46	-912	86	988	1895	2502	3286	4133	4900	5718	6528	7212
50.48	-941	72	987	1895	2481	3279	4153	4889	5682	6491	7212
50.5	-920	76	955	1888	2489	3271	4122	4896	5689	6500	7212
50.52	-918	70	997	1885	2483	3286	4144	4886	5692	6507	7219
50.54	-925	60	963	1874	2506	3264	4143	4906	5697	6515	7216
50.56	-942	78	967	1868	2489	3289	4148	4901	5695	6512	7204
50.58	-930	80	973	1868	2479	3273	4148	4913	5703	6497	7202
50.6	-922	64	956	1892	2485	3272	4124	4906	5698	6514	7225
50.62	-938	82	951	1876	2490	3283	4127	4909	5712	6493	7223
50.64	-931	56	971	1881	2494	3284	4137	4904	5686	6510	7203
50.66	-939	65	947	1883	2484	3261	4155	4898	5687	6504	7212
50.68	-936	61	945	1878	2484	3272	4145	4889	5692	6515	7227
50.7	-936	65	941	1883	2501	3278	4141	4910	5692	6500	7211
50.72	-933	66	923	1890	2487	3276	4164	4905	5704	6497	7229
50.74	-936	83	937	1864	2478	3282	4131	4913	5707	6515	7206
50.76	-945	62	948	1882	2474	3280	4150	4894	5721	6532	7234
50.78	-947	59	932	1874	2495	3272	4130	4911	5692	6524	7215
50.8	-927	59	911	1873	2489	3273	4138	4881	5701	6503	7235
50.82	-923	60	901	1888	2485	3279	4145	4897	5704	6489	7196
50.84	-927	55	931	1878	2471	3279	4145	4907	5692	6526	7235
50.86	-932	46	911	1882	2490	3271	4143	4892	5688	6511	7278
50.88	-946	63	918	1893	2465	3289	4135	4885	5710	6512	7225
50.9	-941	53	913	1878	2487	3290	4143	4898	5707	6498	7229
50.92	-954	73	889	1886	2479	3288	4132	4886	5691	6513	7221
50.94	-925	70	910	1868	2493	3266	4165	4905	5685	6502	7239
50.96	-942	65	894	1871	2503	3292	4139	4906	5707	6513	7284
50.98	-935	62	905	1872	2515	3274	4134	4884	5708	6505	7322
51	-935	60	895	1882	2488	3269	4126	4891	5699	6510	7333

## Sheet: Figure 2
2a							2b							2c							2d							2e							2f
XPS Te 3d							XPS O 1s							XPS Se 3d							Absorption							UPS							UPS
Binding energy	Intensity	Intensity	Intensity	Intensity	Intensity		Binding energy	Intensity	Intensity	Intensity	Intensity	Intensity		Binding energy	Intensity	Intensity	Intensity	Intensity	Intensity		Photon energy	Absorption	Absorption	Absorption	Absorption	Absorption		Binding energy	Intensity	Intensity	Intensity	Intensity	Intensity		Binding energy	Intensity	Intensity	Intensity	Intensity	Intensity
eV	a.u.	a.u.	a.u.	a.u.	a.u.		eV	a.u.	a.u.	a.u.	a.u.	a.u.		eV	a.u.	a.u.	a.u.	a.u.	a.u.		eV	a.u.	a.u.	a.u.	a.u.	a.u.		eV	a.u.	a.u.	a.u.	a.u.	a.u.		eV	a.u.	a.u.	a.u.	a.u.	a.u.
589.98	67315	481498	880428	1270320	1765410		533.98	9650.2	101783	173394	261287	350318		58.98	11977.8	43731.5	71792.7	98643.7	125827		0.4	0.00121	0.00221	0.00443	0.00557	0.01739		16.77	0.03335	0.02735	0.01089	0.01202	--		3.52	426925	170305	120780	71960.4	240290
589.88	66550	481426	880341	1270090	1764990		533.88	9490.32	101695	172965	260954	349971		58.88	11985.8	43938.4	71247.3	98558.1	125853		0.40013	0.00163	0.00199	0.00316	0.00392	0.0106		16.72	0.03168	0.02692	0.01103	0.01213	--		3.47	400434	156852	110344	68131.7	227679
589.78	66572	482081	877543	1270290	1764840		533.78	9932.01	101992	173249	261241	350587		58.78	11827.9	43719.2	71086.3	98497.7	126126		0.40026	0.000688985	0.00196	0.00446	0.00381	0.01278		16.67	0.03011	0.02695	0.01113	0.0122	--		3.42	378122	146320	103529	62602.6	215161
589.68	66154	482125	877072	1270540	1764900		533.68	9469.02	101737	173566	261384	350636		58.68	11571	43901.9	71337.9	98538.1	125953		0.40039	0.00129	0.00173	0.00207	0.0036	0.01033		16.62	0.0284	0.02666	0.01118	0.01196	--		3.37	387410	137958	95860.3	59373.3	204399
589.58	65643	482373	877539	1270410	1764860		533.58	9732.22	101625	173300	261388	351274		58.58	11655.1	43625.8	71286.9	98393.2	126168		0.40052	0.00148	0.00242	0.00267	0.00387	0.01914		16.57	0.02665	0.02663	0.01127	0.0123	--		3.32	348105	129750	92173.8	61809.6	210332
589.48	65213	481882	875809	1269730	1765280		533.48	9574.12	101342	173518	261482	350661		58.48	11646.3	44015.6	71272.9	98419.9	125787		0.40065	0.000767982	0.00209	0.00243	0.00455	0.01619		16.52	0.02511	0.02695	0.01173	0.01219	--		3.27	311549	120798	85898.3	60437.5	190221
589.38	65147	479396	877875	1269950	1765170		533.38	9898.94	102054	172878	261339	350580		58.38	11667.1	44026	71315.7	98445.2	125783		0.40078	0.00134	0.00231	0.00277	0.00454	0.01578		16.47	0.02391	0.02716	0.01187	0.01236	--		3.22	291433	113306	81193	50152.4	168678
589.28	65577	479606	878576	1270510	1765480		533.28	10036.4	101518	173064	261770	350452		58.28	11478.7	43933	71305.9	98480	125914		0.40091	0.00122	0.00202	0.00273	0.00428	0.01642		16.42	0.02264	0.0275	0.01212	0.01228	--		3.17	276923	107199	82624.1	46882.2	160328
589.18	65800	480623	879758	1269930	1765140		533.18	9855.36	101518	173195	261250	350573		58.18	11960.4	44158.5	71199.1	98988.9	125848		0.40103	0.00148	0.00158	0.0032	0.00391	0.01705		16.37	0.02197	0.02836	0.01258	0.01243	--		3.12	254828	99406	80218.1	44384.6	150652
589.08	64980	481237	879165	1270370	1765220		533.08	9803.18	101727	172891	261776	350628		58.08	11488.8	44086.5	71432.5	98746.5	125816		0.40116	0.0015	0.00176	0.00336	0.00329	0.01553		16.32	0.02102	0.02909	0.01314	0.01249	--		3.07	238320	92905	66201	43062.3	141548
588.98	65011	480716	878642	1269540	1764700		532.98	9789.56	101833	173547	261788	350108		57.98	11720.5	43976.8	71407.6	98392.7	125765		0.40129	0.000383014	0.00175	0.00364	0.00462	0.01922		16.27	0.02022	0.03005	0.01406	0.01245	--		3.02	225559	87226.9	63676.1	41208.4	131467
588.88	65057	480374	878030	1268840	1765730		532.88	9998.97	102016	173152	261077	350415		57.88	11685.9	43576.3	71223.7	98199.2	125533		0.40142	0.000651434	0.00242	0.00276	0.00419	0.02161		16.22	0.01988	0.03164	0.01453	0.01233	--		2.97	210019	88501	60413.6	38026.7	121541
588.78	66090	480778	880795	1269110	1765450		532.78	9854.73	102330	174019	260873	350225		57.78	11415.8	43699.4	71159.6	98324.4	125409		0.40155	0.0016	0.00101	0.00274	0.00392	0.01594		16.17	0.01968	0.03326	0.01571	0.01272	--		2.92	196471	85699.9	57093.4	35945	113521
588.68	65763	480496	884702	1270040	1764930		532.68	9764.15	101906	174229	262441	350432		57.68	11548.6	44083.7	71109.3	98500	125332		0.40168	0.00213	0.00168	0.00272	0.00387	0.0124		16.12	0.01936	0.03477	0.01742	0.01291	--		2.87	187055	73905.4	55802.1	35238.3	106352
588.58	65996	481050	883704	1271090	1765620		532.58	9711.86	101709	173080	262599	350660		57.58	11621.5	43609	71053.8	98417.1	125189		0.40181	0.00184	0.00218	0.00293	0.00392	0.0152		16.07	0.01986	0.03749	0.01912	0.01294	--		2.82	173395	69577.9	51482.4	32940.3	98262.5
588.48	66750	483127	883680	1271470	1765800		532.48	10350.1	101597	173851	262572	351573		57.48	11642.3	43405.1	71001.8	98363.4	125309		0.40194	0.000434418	0.00239	0.00435	0.00547	0.02108		16.02	0.02056	0.04143	0.02119	0.01288	0.018		2.77	161993	68635.7	49157.1	32050.3	92539.1
588.38	68320	483051	884861	1271230	1765000		532.38	10646.1	102474	173406	263007	351330		57.38	11647.5	43319.6	71377.6	98260.7	125082		0.40208	0.00139	0.00246	0.00441	0.00415	0.01657		15.97	0.02125	0.04555	0.02446	0.01318	0.01566		2.72	153652	64718.6	47262	30749.1	85535.4
588.28	68171	481961	888662	1272520	1765810		532.28	10845.5	102403	174353	263567	350210		57.28	11771.8	43322.4	71117.2	98286	125255		0.40221	0.00118	0.00269	0.00289	0.00416	0.01425		15.92	0.02275	0.05127	0.02911	0.01371	0.01444		2.67	145973	61307.2	45113.6	29405.5	78848.5
588.18	69769	482802	891586	1274280	1764950		532.18	11018.3	102426	175582	263386	351086		57.18	11558.6	43462.4	71322.4	98406.9	125476		0.40234	0.000912275	0.00266	0.00322	0.00475	0.02006		15.87	0.02518	0.05954	0.03479	0.01411	0.01299		2.62	155540	58927.6	42695.4	28168.3	74383.9
588.08	72656	486193	895777	1277820	1765540		532.08	11666.2	103505	175411	263832	350478		57.08	11408	43594.2	71029.9	98607.3	125588		0.40247	0.00147	0.00232	0.00325	0.00474	0.02047		15.82	0.02754	0.07037	0.04297	0.01445	0.01131		2.57	148156	55547.5	40702.2	26333.8	78906.8
587.98	74591	487404	901070	1280330	1765970		531.98	11983.2	104171	175328	264817	351449		56.98	11165.7	43208.6	70802.9	98454.3	125445		0.4026	0.000696707	0.00212	0.00379	0.0049	0.01766		15.77	0.03116	0.08555	0.05644	0.01493	0.00967		2.52	116490	53735.7	39195.1	24941.4	76935.3
587.88	77595	489349	905147	1284860	1765800		531.88	13273.6	104761	175987	264701	350824		56.88	11152.1	43170.3	71010	98369.7	126151		0.40273	0.000583676	0.00248	0.00339	0.00398	0.01818		15.72	0.03646	0.10556	0.0732	0.01596	0.00847		2.47	112926	51034.2	36960.8	24395	59083.5
587.78	81749	492278	913663	1289900	1765560		531.78	13733.8	105244	176857	265618	351226		56.78	11019.9	43117.8	70835.6	98119.4	127680		0.40286	0.000751534	0.00297	0.00379	0.00417	0.019		15.67	0.04274	0.13524	0.0963	0.01677	0.0081		2.42	110397	48443	35485.8	22819.8	57056.5
587.68	87642	497676	920355	1296380	1764910		531.68	15263.1	106130	177985	266821	351277		56.68	11055.8	42673.2	70777.6	98590.7	129597		0.40299	0.000809663	0.00186	0.00304	0.00437	0.01538		15.62	0.05249	0.16795	0.12625	0.01835	0.00837		2.37	102943	46352.8	33725.9	21783.8	54266.8
587.58	94751	503712	930947	1304140	1764480		531.58	17196.2	107191	178552	268266	350635		56.58	10977.5	42469.1	70772.6	99149.9	133077		0.40312	0.00117	0.00184	0.00298	0.00385	0.01911		15.57	0.06575	0.2142	0.16192	0.02155	0.00904		2.32	98492	44126.8	31395.6	20436	51169.3
587.48	105182	511154	944060	1311850	1764330		531.48	19644.6	108726	180639	270039	350699		56.48	10809.9	42888.6	70920.6	99878.3	138514		0.40325	0.00164	0.00187	0.00306	0.00387	0.01452		15.52	0.08393	0.26323	0.19913	0.02538	0.01042		2.27	93111.1	41233.9	29670.3	19270.1	47971.8
587.38	117268	519430	957952	1317800	1765570		531.38	23017.9	111314	183229	270549	351134		56.38	10875.6	42596.9	70670.6	101010	146381		0.40338	0.000605478	0.00219	0.0033	0.0039	0.01229		15.47	0.10623	0.3208	0.24283	0.032	0.01277		2.22	91136.1	40033.7	29235.5	18623.1	43285.6
587.28	132009	531695	971376	1325530	1765650		531.28	26901.9	114298	183927	273029	351480		56.28	10929.5	42425.3	70326.3	102573	153734		0.40351	0.000907634	0.00172	0.00305	0.00427	0.01924		15.42	0.13434	0.38987	0.29235	0.04111	0.01593		2.17	85985.7	38277	27591.3	17503.8	42268.1
587.18	152380	550235	990201	1332010	1766370		531.18	30997.8	116020	186662	274739	350120		56.18	10810.7	42690.8	70336.2	104974	162180		0.40365	0.0012	0.00204	0.00317	0.00381	0.01577		15.37	0.16847	0.45988	0.34706	0.05577	0.02106		2.12	81343.2	36556.2	25568.5	15802.1	40446.4
587.08	173453	567780	1007870	1334590	1766320		531.08	36284.4	119611	189855	277421	351453		56.08	10485.3	42992	70684.8	107660	168375		0.40378	0.000103361	0.0029	0.00379	0.00528	0.02288		15.32	0.2074	0.52034	0.39495	0.07345	0.028		2.07	75169.9	33504.4	24258.4	14902	37643.2
586.98	200473	586649	1027060	1335390	1765420		530.98	41870	123373	194098	279213	351339		55.98	10558.8	43121.7	71163.3	110364	172278		0.40391	0.00108	0.00231	0.00319	0.00403	0.01309		15.27	0.24898	0.59763	0.45903	0.10361	0.03843		2.02	73292.7	32098.7	22966.2	13705	35780.2
586.88	227039	604758	1041530	1335040	1765570		530.88	48191.1	127047	196077	280632	350627		55.88	10654.9	42628	71362.2	112710	173297		0.40404	0.000828444	0.00204	0.00348	0.00504	0.01431		15.22	0.3011	0.6664	0.52463	0.13491	0.05397		1.97	70410.2	30273.3	21434.2	13575.6	34029.6
586.78	255049	622361	1054170	1330460	1765120		530.78	54084.8	131191	198989	282395	350240		55.78	10468.8	43096.6	71583.7	115687	172324		0.40417	0.00129	0.00215	0.00338	0.0045	0.01934		15.17	0.36413	0.71986	0.57649	0.17673	0.07071		1.92	65770.6	28130.7	20356.9	12789.1	32172
586.68	282307	641892	1062240	1323320	1765140		530.68	61875.3	134836	202113	283673	350741		55.68	10370.1	43501.4	72354	118088	170622		0.4043	0.00162	0.0021	0.00318	0.0038	0.0162		15.12	0.42433	0.78198	0.63851	0.22624	0.09655		1.87	61296	26241.4	18862.1	11998.7	30846
586.58	300901	655882	1060750	1315700	1765190		530.58	68324.6	137407	204609	284946	350325		55.58	10358	44176.8	73588.9	119784	171574		0.40444	0.00114	0.00296	0.0035	0.00391	0.01356		15.07	0.48192	0.81258	0.67185	0.28113	0.12241		1.82	58338.2	25079.6	17262.7	11422.6	29455.5
586.48	314622	663611	1058060	1309080	1765400		530.48	74006.9	140315	206912	284747	351033		55.48	10373.3	45615.2	74567.8	120371	173882		0.40457	0.00102	0.00221	0.00371	0.00454	0.01612		15.02	0.55511	0.8758	0.741	0.33315	0.15574		1.77	55046.9	23419	15761.3	10617.3	27724.7
586.38	318964	666008	1050250	1302520	1765190		530.38	77804.1	142010	208229	285765	351331		55.38	9947.14	46296.4	75882.4	120831	178190		0.4047	0.00133	0.00228	0.00348	0.00439	0.01572		14.97	0.62219	0.91215	0.78487	0.39687	0.19633		1.72	51712.6	21865.9	14828.8	9584.47	25620.2
586.28	314271	663799	1036290	1295600	1765300		530.28	79652.2	142217	207093	284502	350876		55.28	10054	47675.5	76258.4	121564	182446		0.40483	0.000862355	0.00257	0.00281	0.0042	0.02041		14.92	0.67038	0.94371	0.82298	0.4616	0.23873		1.67	50239.6	20133.5	13936.8	8754.76	25145.8
586.18	300141	648975	1016420	1288970	1765530		530.18	78899.9	142012	204725	282966	351017		55.18	10134.3	48544.7	76935.9	122161	186453		0.40496	0.00131	0.00262	0.00248	0.00345	0.0109		14.87	0.72652	0.96679	0.86311	0.51709	0.28106		1.62	47074.5	18527.5	13467.5	8188.14	23429.7
586.08	277692	633370	993867	1283850	1766100		530.08	76374.6	140542	203236	281650	350032		55.08	10034.4	49217.9	77690.5	123148	187132		0.4051	0.000606152	0.00328	0.00363	0.00415	0.01504		14.82	0.75591	0.97891	0.8943	0.57961	0.33833		1.57	43309.8	17323	12279.7	7794.71	21967.7
585.98	252628	616545	975655	1279590	1765720		529.98	73518.9	137578	200233	278930	349830		54.98	10018.4	49792.2	77314.3	124113	182136		0.40523	0.00119	0.00245	0.00331	0.00393	0.01432		14.77	0.81843	0.98825	0.92059	0.61572	0.39451		1.52	42249.9	16293.6	11304	7443.84	21659.3
585.88	226046	594681	958354	1276940	1765410		529.88	67702.6	133486	196488	275568	349919		54.88	9893.19	50164.7	77431.4	125308	173963		0.40536	0.000558401	0.00293	0.00363	0.00464	0.01392		14.72	0.8576	0.99	0.94511	0.68721	0.44333		1.47	38010.5	14641.5	10443.2	6902.1	19655.7
585.78	197892	574504	943315	1274330	1765750		529.78	62196.2	129055	194215	273642	350462		54.78	9725.26	49465.1	77936.2	124747	162873		0.40549	0.00151	0.00186	0.00301	0.00427	0.01784		14.67	0.89009	0.98776	0.96085	0.73372	0.49696		1.42	35881.2	13871.2	9826.74	6775.55	19516.7
585.68	169536	553916	931395	1274130	1765010		529.68	54737.9	124846	190966	270819	350411		54.68	9639.65	49260.7	77654.1	122910	151854		0.40563	0.0014	0.00186	0.00332	0.00433	0.01417		14.62	0.92313	0.98592	0.97437	0.77609	0.53251		1.37	33104.3	13020.7	9291.62	6337.28	17252.1
585.58	146173	538275	921133	1272890	1764910		529.58	46253.3	121086	187864	269506	349728		54.58	9461.59	49015.9	77889.8	120388	143060		0.40576	0.000920863	0.00214	0.00279	0.00423	0.01245		14.57	0.94586	0.98718	0.98391	0.81471	0.59937		1.32	30339.6	11994.8	8488.95	5971.7	16556.9
585.48	124103	524878	913048	1273040	1766220		529.48	40230	117429	183921	267196	351050		54.48	9559.57	50224.3	78509.6	117843	135894		0.40589	0.00127	0.00144	0.00319	0.00416	0.01753		14.52	0.9619	0.98364	0.9886	0.84447	0.64596		1.27	28821.7	11022.1	8153.7	5537.59	15210.1
585.38	109951	515217	908890	1273640	1766190		529.38	32966.6	113196	181597	266391	351508		54.38	9422.71	50872.7	78782.1	114479	130913		0.40602	0.00138	0.00199	0.00355	0.00451	0.01882		14.47	0.9744	0.9796	0.99181	0.86868	0.68946		1.22	26247.2	10073	7604.52	5101.01	14545
585.28	97823	506327	902050	1274630	1765530		529.28	27528.7	111050	179598	265467	351280		54.28	9207.65	51331.4	78644.4	110269	127473		0.40616	0.00127	0.00152	0.00337	0.00418	0.01665		14.42	0.98438	0.97976	0.996	0.89144	0.73041		1.17	25802.9	9268	7042.38	4768.15	14008.3
585.18	89665	500091	900887	1275970	1764790		529.18	23010.4	108356	178411	264623	349534		54.18	9239.98	51043.6	78175.6	106811	125377		0.40629	0.00125	0.00161	0.00348	0.00376	0.01944		14.37	0.9916	0.97894	0.99903	0.91011	0.77123		1.12	22469.7	8889.49	6666.94	4719.33	12981.3
585.08	82501	495349	899324	1280290	1765180		529.08	19604.3	105538	176804	263138	349864		54.08	9471.65	50410.6	76697.7	103340	124179		0.40642	0.00121	0.00226	0.00319	0.00387	0.01614		14.32	0.99751	0.96627	0.9912	0.92552	0.80284		1.07	20536.9	8110.79	5998.8	4642.07	11632.6
584.98	77407	492752	901583	1286700	1764850		528.98	16741.5	104926	175662	263017	350986		53.98	9405.39	49189.5	75135.6	100650	123418		0.40656	0.00106	0.0019	0.0031	0.00433	0.01668		14.27	0.99706	0.96837	0.99301	0.94048	0.83072		1.02	18578.8	8055.08	5789.2	4361.3	11018.7
584.88	74444	491372	908195	1296520	1765300		528.88	14714.5	104252	175260	261444	349550		53.88	9064.36	48017.3	74061.2	98971.2	122825		0.40669	0.00146	0.00164	0.00325	0.00388	0.01486		14.22	0.99685	0.97576	0.99884	0.95104	0.85398		0.97	17966.6	7383.55	5580.68	4221.75	10462.5
584.78	72170	488647	911193	1310800	1766000		528.78	13078.6	103104	174858	261732	350106		53.78	8972.57	46189.7	72346.9	97539.1	122539		0.40682	0.00119	0.0024	0.00405	0.00472	0.01966		14.17	0.99778	0.9748	0.9993	0.96136	0.87576		0.92	16612.7	6770.45	5468.47	3867.42	9502.2
584.68	71331	490764	922481	1327170	1765110		528.68	12316.1	102702	173320	261299	349047		53.68	8875.94	44093.9	71012.9	96428.7	122317		0.40696	0.00138	0.00217	0.0028	0.00369	0.01464		14.12	1	0.97644	1	0.97157	0.89314		0.87	14958.4	6173.73	5358.05	4378.37	9529.2
584.58	70020	492313	935207	1349790	1765350		528.58	11427.7	102218	173558	261253	350151		53.58	8892.78	42691.4	69946.2	95992.6	122205		0.40709	0.000650083	0.00248	0.00363	0.00404	0.01512		14.07	0.98994	0.97526	0.99881	0.97756	0.90878		0.82	13532.3	5899.95	4998	3895.32	8644.7
584.48	70221	496081	950256	1378570	1765040		528.48	10803	101693	173278	260999	350628		53.48	9118.95	41273.7	68821.2	95707.3	122065		0.40722	0.00103	0.00256	0.00317	0.00409	0.01659		14.02	0.99242	0.97528	0.99813	0.9706	0.92292		0.77	12764.4	6062.16	4781.82	3793.12	7599.13
584.38	71035	503114	970166	1411630	1766010		528.38	10323.4	101329	173573	261443	350192		53.38	8742.8	40429.6	68289.5	95383.5	121773		0.40736	0.00146	0.00236	0.00323	0.00352	0.01626		13.97	0.99638	0.97531	0.99678	0.98063	0.9348		0.72	11937.6	5680.15	4522.32	3700.59	7427.51
584.28	71523	513575	996461	1447550	1765540		528.28	9510.26	101938	173944	261450	350807		53.28	8687.77	39492.4	68040.1	94966.2	121698		0.40749	0.00196	0.00185	0.00313	0.00379	0.01409		13.92	0.99616	0.97433	0.99596	0.99156	0.94188		0.67	11218.5	5187.43	4271.24	3524.65	6868.09
584.18	73343	526609	1027810	1477340	1765440		528.18	9569.27	102275	173002	260726	350226		53.18	8627.67	39103.3	67737.1	94877.7	121706		0.40763	0.000809337	0.0032	0.00341	0.00499	0.02008		13.87	0.99507	0.97236	0.9927	0.99575	0.93939		0.62	10262.2	4784.1	4271.47	3255.56	6738.28
584.08	76666	546105	1056540	1496770	1766190		528.08	9800.57	101789	172708	261368	350734		53.08	8250.8	38734.9	67453.7	94878.6	121746		0.40776	0.00161	0.00223	0.00345	0.0045	0.01861		13.82	0.99225	0.97082	0.99108	0.9978	0.94979		0.57	10010.6	4777.5	4126.95	3453.88	6134.36
583.98	82677	569616	1082870	1508300	1765420		527.98	9637.64	101061	172815	261656	349362		52.98	8205.01	38510.3	67449.2	94561.6	121724		0.40789	0.00151	0.00201	0.00361	0.00395	0.01586		13.77	0.99079	0.96864	0.99006	0.99952	0.96173		0.52	9484.7	4852.04	4165.22	3425.8	5910.87
583.88	90689	598141	1101590	1503030	1765350		527.88	9184.2	100801	172512	261764	349851		52.88	8205.19	38439.4	67222.9	94983.5	121664		0.40803	0.00134	0.0025	0.00366	0.00449	0.01686									0.47	8774	4730.12	3904.81	3309.11	5471.42
583.78	100680	632028	1109530	1484410	1765960		527.78	8831.83	101375	172743	261399	350082		52.78	8187.17	38207.2	67025.1	94858.6	121406		0.40816	0.00111	0.00188	0.00322	0.00474	0.02047									0.42	8595	4286.44	3986.36	3401.39	5302.38
583.68	114424	664200	1103820	1454800	1766470		527.68	9028.21	101629	172584	261532	350210		52.68	8114.19	38185	67005.4	94598.3	121458		0.4083	0.00146	0.00143	0.00306	0.00375	0.01335									0.37	6660.2	4501.97	3760.28	2988.74	5242.1
583.58	131884	688178	1087140	1418730	1766120		527.58	8691.79	101730	172868	261356	350791		52.58	8098.78	38228	66911.4	94521.4	121502		0.40843	0.00107	0.00176	0.00359	0.00397	0.01518									0.32	7472.2	4551.61	3532.99	3052.61	5074.75
583.48	148123	706989	1065490	1384220	1766060		527.48	8700.31	101553	173015	261512	350391		52.48	7821.02	38141.8	66748.8	94476.4	121509		0.40857	0.00113	0.00231	0.00317	0.00464	0.01316									0.27	7537	4228.55	3656.08	3140.9	4857.62
583.38	167904	715745	1029590	1351690	1766280		527.38	8995.34	101719	173045	260315	350043		52.38	7909.59	38441.2	66735.3	94363.5	121587		0.4087	0.000765033	0.002	0.00292	0.00453	0.01667									0.22	7032.54	4000.98	3544.51	3106.21	4521.75
583.28	181530	709726	993067	1324470	1765790		527.28	8885.05	101187	173181	260179	350253		52.28	7643.17	38051.2	66677.3	94426.8	121494		0.40884	0.00121	0.00165	0.00336	0.00393	0.01719									0.17	5974.01	3913.32	3436.97	2958.78	4873.41
583.18	190543	691457	961869	1300180	1765710		527.18	8881.52	100733	173007	261145	350800		52.18	7550.56	37724.7	66665.3	94404.6	121436		0.40897	0.00144	0.00234	0.00293	0.00406	0.01462									0.12	5739.17	3896.02	3442.14	3124.3	4683.91
583.08	191041	660575	931342	1283630	1765210		527.08	8935.87	101085	173218	261692	350777		52.08	7540.86	37687	66492.3	94438.3	121425		0.40911	0.000689941	0.00275	0.00336	0.00429	0.01569									0.07	5325.66	3543.98	3267.09	2883.8	4360.18
582.98	181859	625093	908644	1271180	1765700		526.98	8746.86	101006	173256	260988	350317		51.98	7631.71	37741.1	66722.7	94228.1	121309		0.40924	0.00149	0.00202	0.00303	0.00412	0.01333									0.02	5687.7	3291.99	3256.77	2841.98	4149.26
582.88	165928	590353	892592	1261800	1766240		526.88	8755.59	100531	172958	260352	351174		51.88	7551.62	37796.2	66567.2	94016.1	121333		0.40938	0.00123	0.00203	0.00306	0.00401	0.01695									-0.03	5614.69	3334.99	3425.21	2418.69	3635.57
582.78	144564	555840	879068	1255420	1765140		526.78	8449.88	101508	173287	260513	350680		51.78	7739.11	37737.4	66425	94185.7	121333		0.40951	0.0016	0.00205	0.00304	0.00415	0.0145									-0.08	5455.65	3528.45	3162.23	2572.45	3595.74
582.68	123228	529990	870322	1250850	1765190		526.68	8698.51	101307	173360	261253	350199		51.68	7714.64	37694.5	66688.1	94222.5	121344		0.40965	0.00142	0.00173	0.00284	0.0036	0.01681									-0.13	4402.42	3535.03	3066.69	2735.91	3679.36
582.58	102294	507773	862341	1246650	1765630		526.58	8895.48	100960	172851	261315	351257		51.58	7635.49	37473.7	66612.6	94144.3	121284		0.40978	0.000935557	0.00248	0.00341	0.0041	0.01376									-0.18	4776.79	3603.7	2964.35	2759.57	3546.66
582.48	85076	490419	856685	1244640	1766240		526.48	8516.28	100153	172913	261370	352095		51.48	7540.62	37464.6	66534.5	94238.4	121265		0.40992	0.00129	0.00217	0.00323	0.00431	0.01791									-0.23	4162.44	3224.04	2735.23	2605.78	3520.98
582.38	71722	478665	854473	1243270	1765190		526.38	8648.57	100603	173022	261587	351263		51.38	7234.66	37529.1	66557	94332.6	121284		0.41005	0.00122	0.0023	0.00369	0.00432	0.0152									-0.28	4572.07	3200.53	2674.71	2734.72	3459.44
582.28	61582	469064	851256	1241450	1766550		526.28	9000.49	101160	173085	261211	351276		51.28	7345.88	37434	66677.5	94282.1	121196		0.41019	0.00102	0.00237	0.00312	0.00422	0.0148									-0.33	4754.2	3174.42	2845.82	2667.07	3247.89
582.18	55099	462267	848091	1240370	1766160		526.18	9102.12	101408	172688	260954	350740		51.18	7715.77	37208.6	66431.4	94126.6	121227		0.41032	0.000798581	0.00234	0.00362	0.00436	0.01893									-0.38	4564.27	3066.63	2985.01	2451.55	3288.08
582.08	49509	457253	846844	1239190	1765570		526.08	8883.6	101389	172956	261053	350888		51.08	7480.34	37353.4	66547.5	94072.7	121216		0.41046	0.00136	0.00193	0.00322	0.00378	0.01482									-0.43	3580.25	3001.07	2673.74	2495.8	3144.89
581.98	45159	455084	846663	1237560	1765710																0.4106	0.00055127	0.00279	0.00369	0.00451	0.0165									-0.48	4433.74	3036.43	2556.75	2413.55	3563.9
581.88	42702	452555	845592	1237250	1765650																0.41073	0.00116	0.00247	0.00357	0.00481	0.01455									-0.53	4549.01	2837.61	2658.31	2570.61	3211.38
581.78	40330	449842	842885	1237110	1766160																0.41087	0.0016	0.00214	0.00339	0.00396	0.01536									-0.58	3355.26	2707.2	2692.42	2291.2	3406.64
581.68	38707	448406	842318	1236280	1765410																0.411	0.00128	0.00217	0.0031	0.00419	0.01734									-0.63	3658.62	2821.98	2672.76	2910.97	3264.07
581.58	37455	445948	842860	1235980	1765040																0.41114	0.000508648	0.00238	0.0033	0.00454	0.01677									-0.68	3673.98	2962.76	2557.42	2460.4	2953.04
581.48	35495	444107	842125	1236570	1765460																0.41128	0.00116	0.00199	0.00321	0.0047	0.01616									-0.73	3886.3	2891.88	2449.6	2276.91	3141.85
581.38	34296	443106	839502	1235050	1765680																0.41141	0.000695878	0.00231	0.00337	0.00437	0.01649									-0.78	3285.16	2814.75	2716.35	2250.3	2563.43
581.28	34401	443854	839899	1234900	1764920																0.41155	0.000962426	0.00235	0.00337	0.00432	0.01569									-0.83	3147.2	2702.1	2363.45	2358.05	3226.59
581.18	33627	442606	838977	1234120	1764840																0.41169	0.00152	0.00191	0.00324	0.00409	0.0147									-0.88	2737.59	2621.41	2292.97	2366.81	2910.76
581.08	33120	441118	837547	1234350	1766000																0.41182	0.00111	0.00209	0.00322	0.00416	0.01542									-0.93	2814.58	2783.71	2403.93	2310.62	2655.66
580.98	32227	441228	836237	1233490	1766460																0.41196	0.00136	0.00192	0.0031	0.00438	0.01492									-0.98	3172.57	2683.15	2429.68	2211.29	2639.57
580.88	31501	441154	835616	1234010	1765720																0.4121	0.00117	0.002	0.00319	0.00393	0.01531									-1.03	3260.2	2588.17	2472.48	2279.76	2251.72
580.78	31944	439776	836824	1233750	1766060																0.41223	0.00164	0.00167	0.0029	0.00394	0.01403									-1.08	2983.29	2508.22	2342.3	2221.38	2410.44
580.68	32012	440673	838036	1233670	1766210																0.41237	0.00143	0.00205	0.00304	0.00411	0.01831									-1.13	2516.21	2489.52	2572.1	2179.93	2502.8
580.58	30375	438864	836864	1232890	1765760																0.41251	0.000805571	0.00241	0.00372	0.0046	0.0164									-1.18	2726.81	2143.06	2430.3	1868.07	2312.15
580.48	30653	438563	835385	1232350	1765880																0.41265	0.00119	0.0025	0.00339	0.00403	0.01436									-1.23	3104.99	2013.54	2344.53	1949.98	2541.37
580.38	30517	437823	837683	1231880	1765790																0.41278	0.000787395	0.0024	0.00333	0.00408	0.01553									-1.28	2376.99	2356.29	2115.45	2175.72	2631.16
580.28	30270	437466	834889	1231830	1765820																0.41292	0.00108	0.00227	0.00341	0.00419	0.01482									-1.33	2460.05	2272.52	2021.86	2036.08	2466.33
580.18	30359	437823	834890	1231810	1766170																0.41306	0.00090472	0.00223	0.00333	0.00385	0.01244									-1.38	2881.38	2311.86	2335.35	1929.75	2890.24
580.08	29662	437209	833737	1231250	1766250																0.4132	0.000901863	0.00253	0.00328	0.0044	0.01662									-1.43	2996.33	1964.79	1875.47	1834.95	2456.94
579.98	28956	436442	835380	1230520	1766370																0.41333	0.000927411	0.00219	0.00337	0.00409	0.01648									-1.48	1542.01	2167.4	1783.28	1977.55	2133.12
579.88	28955	436697	834590	1230980	1765640																0.41347	0.00101	0.00202	0.00338	0.00384	0.01381									-1.53	1944.77	1979.55	2016.08	1959.8	2619.08
579.78	28474	437364	832208	1230610	1765980																0.41361	0.000999954	0.00236	0.00325	0.00425	0.01495
579.68	29382	436107	833056	1231230	1765770																0.41375	0.000708026	0.00213	0.00356	0.00429	0.01673
579.58	29430	435153	834940	1231520	1765810																0.41389	0.00112	0.00226	0.0034	0.00434	0.01485
579.48	28202	434703	834410	1231120	1765680																0.41402	0.00102	0.0022	0.00358	0.00433	0.01527
579.38	28772	435431	834637	1230690	1766050																0.41416	0.000973288	0.00211	0.00337	0.00444	0.0154
579.28	28217	435249	834875	1231420	1766720																0.4143	0.000962636	0.0021	0.00344	0.00426	0.01428
579.18	28271	436030	835698	1231430	1766560																0.41444	0.00117	0.00221	0.00339	0.00443	0.0157
579.08	28507	435526	836241	1231710	1766560																0.41458	0.00137	0.00206	0.0031	0.00403	0.01647
578.98	28205	435785	834698	1232360	1766500																0.41472	0.00086216	0.00211	0.00342	0.00435	0.01527
578.88	28373	435700	836610	1232660	1766480																0.41485	0.00112	0.002	0.00325	0.00423	0.01553
578.78	28474	435453	838609	1232540	1765980																0.41499	0.000893699	0.00233	0.00344	0.00406	0.01515
578.68	28333	436101	837924	1233830	1765480																0.41513	0.000970569	0.00216	0.00339	0.00434	0.01617
578.58	28606	436669	838832	1234060	1765920																0.41527	0.00109	0.00227	0.00338	0.00461	0.01388
578.48	29589	437371	841145	1234610	1766300																0.41541	0.000846012	0.00244	0.0036	0.00425	0.01557
578.38	29768	438505	841339	1234070	1766410																0.41555	0.00123	0.00228	0.0033	0.00427	0.01526
578.28	30115	438546	845108	1234950	1766090																0.41569	0.00102	0.00236	0.00349	0.00424	0.01651
578.18	31270	438774	847491	1235740	1765520																0.41583	0.00136	0.00241	0.00343	0.00461	0.0171
578.08	32245	439887	850982	1237410	1765610																0.41597	0.00086877	0.00262	0.00366	0.00453	0.01576
577.98	33904	441414	854913	1240450	1766290																0.41611	0.000972889	0.00252	0.00347	0.00444	0.01685
577.88	35523	442526	856828	1242080	1765660																0.41625	0.00139	0.00209	0.00327	0.00418	0.0146
577.78	38055	443741	861422	1244880	1765710																0.41639	0.00109	0.00249	0.00351	0.00443	0.014
577.68	41097	446944	865063	1249340	1765910																0.41653	0.00106	0.00227	0.00342	0.00447	0.01751
577.58	44725	449588	874169	1255880	1766530																0.41667	0.00127	0.00183	0.00337	0.00411	0.01529
577.48	48788	452774	881282	1263520	1766710																0.41681	0.00104	0.00226	0.0035	0.00464	0.01559
577.38	56627	458925	894725	1273100	1766020																0.41695	0.00125	0.00206	0.00337	0.00413	0.01651
577.28	65363	467008	906438	1283260	1765730																0.41709	0.00129	0.0022	0.00333	0.0043	0.01541
577.18	75711	476134	920849	1294580	1766240																0.41723	0.00105	0.00194	0.0033	0.00421	0.01596
577.08	89736	486404	937559	1304950	1766360																0.41737	0.000883264	0.00228	0.00345	0.00451	0.01715
576.98	110065	503851	961896	1315240	1766130																0.41751	0.00128	0.00217	0.00317	0.00414	0.01545
576.88	134907	522528	984458	1325590	1766040																0.41765	0.00101	0.00247	0.0034	0.0042	0.01616
576.78	166699	546165	1013190	1333950	1766100																0.41779	0.00102	0.0023	0.00332	0.00433	0.01486
576.68	198375	571975	1039390	1338950	1766210																0.41793	0.00122	0.00242	0.00331	0.00425	0.01497
576.58	235994	600134	1064380	1339470	1765490																0.41807	0.00103	0.0024	0.00339	0.00432	0.01569
576.48	275660	628767	1085310	1337630	1765940																0.41821	0.00111	0.00237	0.00327	0.0043	0.01682
576.38	315393	658987	1101900	1331430	1766470																0.41835	0.00103	0.00257	0.00353	0.0042	0.01579
576.28	349910	681956	1111730	1322840	1766830																0.41849	0.000899198	0.00231	0.00355	0.00447	0.01593
576.18	378859	701932	1109150	1313420	1767390																0.41864	0.000951529	0.00268	0.00353	0.00483	0.01604
576.08	396862	715962	1103470	1303080	1766030																0.41878	0.00106	0.00228	0.00338	0.0044	0.01597
575.98	400000	714994	1092250	1293420	1765560																0.41892	0.001	0.00238	0.00321	0.00405	0.01443
575.88	390608	705269	1071290	1282890	1766130																0.41906	0.00106	0.00215	0.00339	0.00403	0.01591
575.78	372064	688982	1042470	1275290	1766330																0.4192	0.00122	0.00219	0.00329	0.00424	0.0153
575.68	339431	668196	1018570	1268540	1765800																0.41934	0.000990501	0.00228	0.00346	0.00441	0.01505
575.58	300597	640775	990191	1264510	1765750																0.41949	0.00112	0.00229	0.00322	0.00432	0.0143
575.48	257887	608734	966895	1260120	1766020																0.41963	0.00109	0.00231	0.00339	0.00424	0.01445
575.38	220343	579798	944832	1257900	1766190																0.41977	0.00114	0.00224	0.00313	0.00422	0.01493
575.28	182636	556288	925908	1255940	1766190																0.41991	0.000921804	0.00238	0.0035	0.00441	0.01598
575.18	151642	535555	912390	1256700	1765980																0.42005	0.00107	0.00205	0.00328	0.00433	0.01468
575.08	123999	515642	902906	1256390	1765520																0.4202	0.0013	0.00216	0.00317	0.00402	0.01423
574.98	102955	500964	896394	1258880	1767190																0.42034	0.000955359	0.00223	0.00343	0.0043	0.01495
574.88	86996	490334	892961	1261560	1766380																0.42048	0.000885704	0.00222	0.00327	0.00432	0.01733
574.78	74035	482869	889298	1265890	1766320																0.42062	0.00126	0.00223	0.00342	0.00419	0.01516
574.68	66206	476325	892150	1271600	1765590																0.42077	0.00115	0.00225	0.00329	0.00422	0.0151
574.58	61403	473655	896172	1282970	1765420																0.42091	0.000966789	0.0027	0.00356	0.0043	0.01621
574.48	57016	472846	899772	1299480	1765930																0.42105	0.000917579	0.00259	0.00352	0.00457	0.01649
574.38	53714	473237	911519	1319340	1765900																0.4212	0.00103	0.00252	0.00375	0.00445	0.01574
574.28	52383	475453	925130	1346180	1766100																0.42134	0.00108	0.00236	0.00356	0.00434	0.01562
574.18	52201	478529	943086	1380680	1765900																0.42148	0.000848396	0.00278	0.00372	0.00462	0.01615
574.08	51542	484578	968687	1421150	1766410																0.42163	0.000939571	0.00261	0.00353	0.00436	0.0162
573.98	53160	494952	1001560	1468990	1765940																0.42177	0.000941588	0.00238	0.0036	0.00437	0.01501
573.88	56794	511563	1038360	1517060	1766470																0.42191	0.000847678	0.00261	0.00362	0.00434	0.01519
573.78	60989	533701	1079310	1559810	1766680																0.42206	0.00105	0.00232	0.00347	0.00443	0.01578
573.68	66470	561845	1121000	1589710	1766670																0.4222	0.000974983	0.00239	0.00345	0.00437	0.01425
573.58	74920	597669	1157860	1600000	1767170																0.42234	0.00107	0.00219	0.00342	0.0043	0.01442
573.48	86661	638953	1187630	1588550	1765710																0.42249	0.000904759	0.00247	0.00367	0.00449	0.01634
573.38	104401	687069	1200000	1560740	1766160																0.42263	0.00101	0.00237	0.00348	0.00446	0.0158
573.28	125071	733522	1183770	1518110	1766690																0.42278	0.000968271	0.0022	0.00346	0.00439	0.01461
573.18	149992	773129	1155500	1463940	1766770																0.42292	0.00111	0.00217	0.0034	0.00433	0.01482
573.08	176659	796142	1123170	1418900	1766470																0.42306	0.00122	0.00209	0.00326	0.00433	0.01452
572.98	202438	800000	1076670	1371360	1767240																0.42321	0.00117	0.00232	0.00339	0.00435	0.01403
572.88	220594	789715	1028020	1331990	1767410																0.42335	0.0011	0.00232	0.0034	0.00447	0.01506
572.78	231417	758984	979975	1301120	1765980																0.4235	0.00118	0.00226	0.00331	0.00444	0.01464
572.68	229607	714594	938467	1277130	1766250																0.42364	0.00101	0.00238	0.00355	0.00457	0.01496
572.58	211761	660084	905631	1258760	1766660																0.42379	0.00104	0.00228	0.00338	0.0044	0.01542
572.48	190018	613019	881663	1246560	1766290																0.42393	0.000888387	0.00246	0.00347	0.00445	0.01544
572.38	162735	568205	863697	1238030	1766380																0.42408	0.000960896	0.00238	0.0036	0.00438	0.01505
572.28	130387	529873	848788	1231160	1766250																0.42422	0.000816052	0.00231	0.0035	0.00452	0.01516
572.18	102002	499534	840088	1226060	1766400																0.42437	0.00108	0.00234	0.00354	0.00449	0.01503
572.08	77586	478349	835350	1222930	1766370																0.42451	0.00090488	0.00254	0.00363	0.00441	0.01528
571.98	57778	458739	828561	1219200	1766740																0.42466	0.000926294	0.00246	0.00361	0.00468	0.01635
571.88	45091	447037	822696	1217050	1766790																0.4248	0.000987144	0.00216	0.00351	0.00455	0.015
571.78	35409	437880	819911	1214870	1766960																0.42495	0.000984279	0.00214	0.00347	0.00453	0.01514
571.68	27942	430797	818400	1213720	1767180																0.42509	0.00106	0.00221	0.00352	0.00437	0.01437
571.58	22818	425676	815356	1212400	1766870																0.42524	0.000863429	0.00244	0.00351	0.00444	0.01527
571.48	19283	423141	814582	1210840	1767390																0.42539	0.00107	0.00223	0.00335	0.00425	0.01573
571.38	16483	420042	812668	1209070	1767230																0.42553	0.00103	0.00227	0.00351	0.00445	0.0169
571.28	13878	417839	811362	1208460	1766760																0.42568	0.00098929	0.00242	0.00359	0.00442	0.01561
571.18	11614	415544	810982	1208080	1766950																0.42582	0.00101	0.00245	0.0036	0.00453	0.01496
571.08	10675	413701	812051	1207090	1766600																0.42597	0.000864958	0.0023	0.00346	0.00467	0.01492
570.98	9583	412115	809621	1206740	1766770																0.42612	0.00108	0.00227	0.00346	0.00447	0.01567
570.88	8662	410448	807566	1206230	1767280																0.42626	0.000911468	0.00259	0.0037	0.00445	0.01647
570.78	7660	410718	806691	1205920	1767190																0.42641	0.00086883	0.00243	0.00352	0.00447	0.01569
570.68	6919	410166	806864	1205410	1766830																0.42656	0.00116	0.00233	0.00353	0.00446	0.01507
570.58	6085	409620	807572	1204900	1767240																0.4267	0.00104	0.00236	0.0036	0.00451	0.01516
570.48	5517	408589	806308	1204470	1767160																0.42685	0.00103	0.00233	0.00352	0.00452	0.01459
570.38	4907	407024	806314	1204190	1766060																0.427	0.00106	0.00233	0.00352	0.00449	0.01463
570.28	5069	407157	803686	1204320	1766890																0.42714	0.000896107	0.00235	0.00354	0.00447	0.01511
570.18	4764	406116	805378	1204380	1766360																0.42729	0.000869187	0.00234	0.00352	0.00452	0.0154
570.08	4137	405383	805942	1203330	1766150																0.42744	0.00105	0.00239	0.0035	0.0045	0.01555
569.98	4285	405628	804177	1203710	1766080																0.42759	0.00107	0.00237	0.00365	0.00465	0.01561
569.88	4030	405770	807034	1203780	1766490																0.42773	0.00102	0.00236	0.0036	0.0046	0.01505
569.78	3044	405665	805853	1203170	1766510																0.42788	0.00104	0.00229	0.0034	0.0045	0.01515
569.68	3376	405124	804546	1202840	1766190																0.42803	0.00108	0.00223	0.00352	0.0045	0.01462
569.58	3852	404756	805222	1202930	1766300																0.42818	0.00104	0.00241	0.00345	0.0045	0.01522
569.48	3923	404701	802782	1203010	1766340																0.42832	0.000862705	0.00244	0.00362	0.00451	0.01473
569.38	2906	404297	802727	1202830	1767090																0.42847	0.000978508	0.00243	0.00345	0.00453	0.01505
569.28	2728	404232	803348	1202590	1766750																0.42862	0.00097289	0.00247	0.00353	0.0047	0.01505
569.18	2466	404347	804070	1202310	1766210																0.42877	0.00116	0.00238	0.0035	0.00454	0.01506
569.08	2515	404071	803488	1202120	1766710																0.42892	0.00111	0.00237	0.00337	0.00451	0.01448
568.98	2981	404429	801661	1202370	1766870																0.42907	0.0011	0.00237	0.00347	0.00433	0.01465
568.88	2411	404101	803026	1201950	1766490																0.42921	0.000929732	0.00253	0.00353	0.00446	0.01478
568.78	1966	404435	803040	1201990	1766560																0.42936	0.00104	0.00234	0.00352	0.00432	0.01429
568.68	2273	402789	802508	1202570	1767450																0.42951	0.000936999	0.00245	0.00351	0.00445	0.01537
568.58	1407	402607	803323	1201850	1766490																0.42966	0.0011	0.00239	0.00356	0.00449	0.01531
568.48	1801	403272	802450	1201820	1766520																0.42981	0.000934622	0.00246	0.00369	0.00453	0.0155
568.38	1995	403059	802880	1202400	1766290																0.42996	0.000956512	0.00249	0.00349	0.00456	0.01472
568.28	1832	402164	803645	1202050	1767310																0.43011	0.000894266	0.00248	0.00354	0.00458	0.01524
568.18	1888	402014	802410	1201910	1766450																0.43026	0.00098794	0.00232	0.00356	0.00452	0.01546
568.08	1662	402122	801412	1201760	1766440																0.43041	0.00104	0.00229	0.0035	0.00456	0.0157
																					0.43056	0.00102	0.00253	0.00356	0.00455	0.0152
																					0.43071	0.000949253	0.00229	0.00349	0.00443	0.01525
																					0.43085	0.001	0.00242	0.00352	0.00445	0.01506
																					0.431	0.00095094	0.00229	0.0035	0.00439	0.01488
																					0.43115	0.000977685	0.00247	0.00366	0.00466	0.01558
																					0.4313	0.000978401	0.00242	0.00358	0.0045	0.01543
																					0.43145	0.00102	0.00246	0.00351	0.00453	0.0151
																					0.4316	0.00108	0.00253	0.00353	0.00449	0.01565
																					0.43175	0.00105	0.00241	0.00369	0.00458	0.01534
																					0.43191	0.00117	0.00229	0.0035	0.00451	0.01532
																					0.43206	0.00111	0.00252	0.00364	0.0045	0.01549
																					0.43221	0.00107	0.00242	0.00349	0.00449	0.01527
																					0.43236	0.00092428	0.00258	0.00351	0.00449	0.01507
																					0.43251	0.000907815	0.00247	0.00359	0.00458	0.01571
																					0.43266	0.000911657	0.00249	0.00353	0.00459	0.01502
																					0.43281	0.00109	0.00249	0.00355	0.00445	0.01471
																					0.43296	0.00102	0.00237	0.00351	0.00448	0.01507
																					0.43311	0.000935651	0.00236	0.00348	0.00456	0.01496
																					0.43326	0.000959	0.00245	0.0035	0.0044	0.01542
																					0.43341	0.000958889	0.00243	0.00358	0.00454	0.01498
																					0.43357	0.000946851	0.00255	0.00358	0.00452	0.01532
																					0.43372	0.000951956	0.00244	0.00351	0.00449	0.0146
																					0.43387	0.000810028	0.00249	0.00347	0.00461	0.01551
																					0.43402	0.00109	0.00245	0.00356	0.00472	0.01563
																					0.43417	0.00103	0.00273	0.00355	0.00458	0.01547
																					0.43433	0.000985802	0.00252	0.00351	0.00446	0.0149
																					0.43448	0.00109	0.00256	0.00356	0.00453	0.01472
																					0.43463	0.000988251	0.00266	0.00366	0.00456	0.01462
																					0.43478	0.000896108	0.00262	0.0037	0.00459	0.01574
																					0.43494	0.000723626	0.00284	0.00374	0.00462	0.01536
																					0.43509	0.0011	0.00252	0.00361	0.00448	0.01427
																					0.43524	0.000854123	0.00262	0.00364	0.00464	0.01469
																					0.43539	0.00084338	0.00261	0.00366	0.00467	0.01493
																					0.43555	0.000895182	0.00255	0.00354	0.00452	0.01435
																					0.4357	0.00104	0.00252	0.00358	0.00454	0.01406
																					0.43585	0.000807843	0.00252	0.00373	0.00448	0.01541
																					0.43601	0.000895479	0.00235	0.00349	0.0045	0.01452
																					0.43616	0.000927841	0.00258	0.00365	0.00458	0.0151
																					0.43631	0.000925479	0.00243	0.00357	0.00459	0.01508
																					0.43647	0.000930169	0.0026	0.00356	0.00439	0.01455
																					0.43662	0.000879559	0.00258	0.00355	0.00448	0.01471
																					0.43677	0.000857947	0.00274	0.00371	0.00468	0.01516
																					0.43693	0.000936791	0.00273	0.00376	0.00458	0.01513
																					0.43708	0.000649496	0.0028	0.00371	0.00465	0.01604
																					0.43724	0.000873255	0.00272	0.00373	0.00452	0.01576
																					0.43739	0.000835797	0.00273	0.00362	0.00456	0.01473
																					0.43754	0.000734149	0.00287	0.00378	0.00455	0.0155
																					0.4377	0.000710079	0.00288	0.0038	0.0047	0.01578
																					0.43785	0.000842152	0.00272	0.00369	0.00455	0.01483
																					0.43801	0.000748984	0.00262	0.00368	0.00466	0.01531
																					0.43816	0.000660844	0.00266	0.00374	0.00459	0.01572
																					0.43832	0.000882023	0.00257	0.0037	0.00448	0.01525
																					0.43847	0.000590423	0.00256	0.00367	0.00455	0.01504
																					0.43863	0.000649072	0.00273	0.00372	0.00454	0.01576
																					0.43878	0.00071882	0.0027	0.00356	0.00453	0.0153
																					0.43894	0.00089217	0.00238	0.00352	0.00436	0.01405
																					0.43909	0.000597986	0.00247	0.00353	0.00449	0.0153
																					0.43925	0.000689512	0.00264	0.00358	0.00452	0.01528
																					0.4394	0.00084108	0.0026	0.00347	0.00435	0.01499
																					0.43956	0.000550336	0.00257	0.00351	0.00449	0.01602
																					0.43972	0.000716764	0.00263	0.0036	0.00445	0.01583
																					0.43987	0.000652034	0.00275	0.00366	0.00462	0.01596
																					0.44003	0.000616448	0.00274	0.0035	0.00445	0.01511
																					0.44018	0.00054177	0.00291	0.00357	0.00466	0.01557
																					0.44034	0.000688913	0.00265	0.00361	0.00451	0.01506
																					0.4405	0.000608146	0.0026	0.00352	0.00438	0.01522
																					0.44065	0.000515663	0.00262	0.00361	0.00457	0.01535
																					0.44081	0.000484378	0.00254	0.00346	0.00437	0.0158
																					0.44097	0.000362502	0.00267	0.00362	0.00466	0.01594
																					0.44112	0.000446906	0.00239	0.00353	0.00447	0.01558
																					0.44128	0.000384534	0.00254	0.00339	0.00437	0.01642
																					0.44144	0.000336368	0.00247	0.00359	0.00449	0.01685
																					0.4416	0.000622913	0.00244	0.00346	0.00441	0.01561
																					0.44175	0.000497449	0.00241	0.00328	0.00444	0.01586
																					0.44191	0.000473841	0.00232	0.00337	0.00423	0.01579
																					0.44207	0.000401486	0.00247	0.00342	0.00447	0.0163
																					0.44223	0.000483269	0.00242	0.00336	0.00443	0.01683
																					0.44238	0.000622528	0.00246	0.00338	0.00436	0.01604
																					0.44254	0.000449889	0.00252	0.00343	0.00444	0.01727
																					0.4427	0.000589662	0.00254	0.00341	0.00448	0.01614
																					0.44286	0.000325482	0.00257	0.00349	0.00448	0.01658
																					0.44302	0.00055181	0.00247	0.00345	0.0043	0.01597
																					0.44317	0.000399462	0.00281	0.00359	0.00463	0.01656
																					0.44333	0.000529688	0.00256	0.00352	0.00452	0.01592
																					0.44349	0.00054797	0.00265	0.00344	0.00439	0.01672
																					0.44365	0.000516028	0.00251	0.00359	0.00449	0.01729
																					0.44381	0.000642041	0.00259	0.00341	0.0045	0.01731
																					0.44397	0.000625687	0.00238	0.0034	0.00456	0.01629
																					0.44413	0.000724591	0.00231	0.00331	0.00428	0.01542
																					0.44429	0.000617491	0.00249	0.00335	0.00452	0.01676
																					0.44444	0.000547114	0.00236	0.00341	0.00456	0.01584
																					0.4446	0.0007445	0.00262	0.00345	0.00449	0.01559
																					0.44476	0.000477467	0.00266	0.00361	0.00473	0.01745
																					0.44492	0.000767737	0.00249	0.00348	0.00469	0.01706
																					0.44508	0.000702498	0.00276	0.00364	0.0047	0.01751
																					0.44524	0.000755662	0.00273	0.00368	0.00456	0.01665
																					0.4454	0.000853314	0.00261	0.0033	0.00447	0.01649
																					0.44556	0.000680734	0.00276	0.00362	0.00456	0.01657
																					0.44572	0.000650444	0.00292	0.00392	0.00461	0.01633
																					0.44588	0.00073273	0.00296	0.00374	0.00464	0.01634
																					0.44604	0.000717887	0.0028	0.00375	0.00493	0.01678
																					0.4462	0.000554795	0.00286	0.00378	0.00481	0.01602
																					0.44636	0.000476494	0.00305	0.00394	0.00481	0.01664
																					0.44653	0.000438914	0.00295	0.00375	0.00484	0.01601
																					0.44669	0.00045261	0.00273	0.0037	0.00463	0.0149
																					0.44685	0.000534248	0.00272	0.00374	0.00464	0.01688
																					0.44701	0.000615024	0.0027	0.00373	0.00471	0.01601
																					0.44717	0.000531712	0.00269	0.00362	0.00471	0.01673
																					0.44733	0.000675882	0.00265	0.0036	0.00454	0.01573
																					0.44749	0.000428196	0.00254	0.00367	0.00464	0.01688
																					0.44765	0.000296787	0.00276	0.00371	0.00467	0.01624
																					0.44782	0.000649675	0.00269	0.00346	0.00459	0.01567
																					0.44798	0.000696367	0.00266	0.00361	0.00456	0.01615
																					0.44814	0.000538517	0.00284	0.00367	0.00473	0.01566
																					0.4483	0.000551286	0.00291	0.00374	0.00455	0.01587
																					0.44846	0.000837229	0.00297	0.00382	0.00469	0.0159
																					0.44863	0.000568775	0.00318	0.00395	0.00463	0.01665
																					0.44879	0.000484651	0.00328	0.00395	0.00498	0.01541
																					0.44895	0.000335882	0.00311	0.00387	0.00472	0.0152
																					0.44911	0.00037156	0.00315	0.00415	0.00491	0.01573
																					0.44928	0.000404882	0.00305	0.00395	0.00479	0.01542
																					0.44944	0.000654513	0.00285	0.00403	0.00483	0.01572
																					0.4496	0.000344348	0.00303	0.00412	0.00493	0.01557
																					0.44976	0.000453256	0.00304	0.00417	0.00515	0.01549
																					0.44993	0.000749932	0.00268	0.00383	0.00489	0.01445
																					0.45009	0.000587286	0.00274	0.00412	0.00503	0.01476
																					0.45025	0.000471294	0.00272	0.00421	0.00516	0.01572
																					0.45042	0.000736909	0.00268	0.00408	0.0051	0.0147
																					0.45058	0.000877244	0.0025	0.00389	0.00518	0.01419
																					0.45075	0.00106	0.00248	0.0039	0.00507	0.01434
																					0.45091	0.000936291	0.00267	0.00416	0.00517	0.01568
																					0.45107	0.0011	0.00262	0.00408	0.00506	0.01432
																					0.45124	0.00103	0.00271	0.00418	0.00531	0.01514
																					0.4514	0.0013	0.00262	0.00417	0.00516	0.01581
																					0.45157	0.0012	0.00269	0.00408	0.00523	0.01544
																					0.45173	0.0011	0.00267	0.00424	0.00532	0.01527
																					0.4519	0.00105	0.00262	0.004	0.00515	0.01488
																					0.45206	0.00113	0.00256	0.00428	0.00544	0.01582
																					0.45222	0.0012	0.00247	0.00417	0.00525	0.01494
																					0.45239	0.00103	0.00243	0.00426	0.00541	0.01484
																					0.45255	0.00101	0.00232	0.00427	0.00531	0.01508
																					0.45272	0.00108	0.00213	0.00389	0.00522	0.01476
																					0.45289	0.00115	0.00219	0.00399	0.00515	0.01494
																					0.45305	0.000999825	0.0022	0.00402	0.00531	0.01526
																					0.45322	0.00119	0.00217	0.004	0.00522	0.01495
																					0.45338	0.00106	0.00218	0.004	0.00543	0.01459
																					0.45355	0.0011	0.00236	0.00399	0.00535	0.01508
																					0.45371	0.00115	0.00211	0.00394	0.00527	0.01446
																					0.45388	0.00121	0.00237	0.00404	0.00522	0.01468
																					0.45405	0.00109	0.00242	0.00401	0.00516	0.01524
																					0.45421	0.00118	0.00214	0.00391	0.00518	0.01558
																					0.45438	0.000951601	0.00254	0.00409	0.00532	0.01455
																					0.45455	0.00107	0.0024	0.00395	0.00526	0.01458
																					0.45471	0.00103	0.00246	0.00406	0.00532	0.01575
																					0.45488	0.000997666	0.00232	0.00427	0.00539	0.015
																					0.45505	0.00113	0.0023	0.0041	0.0055	0.0157
																					0.45521	0.00125	0.00223	0.00404	0.00537	0.01545
																					0.45538	0.00109	0.00221	0.004	0.00531	0.0144
																					0.45555	0.00131	0.00217	0.00399	0.00528	0.01528
																					0.45571	0.0014	0.00209	0.00382	0.00524	0.01616
																					0.45588	0.00136	0.00218	0.00394	0.00521	0.01516
																					0.45605	0.00128	0.00222	0.0039	0.00523	0.01446
																					0.45622	0.00135	0.0023	0.00397	0.00514	0.0149
																					0.45639	0.00148	0.00233	0.004	0.00514	0.01487
																					0.45655	0.00145	0.00252	0.00397	0.00517	0.01472
																					0.45672	0.0013	0.00272	0.0039	0.00526	0.01453
																					0.45689	0.00142	0.00282	0.00405	0.00507	0.01424
																					0.45706	0.0014	0.00282	0.0041	0.00516	0.01443
																					0.45723	0.0013	0.00299	0.00419	0.00513	0.01424
																					0.4574	0.00128	0.00308	0.00431	0.0052	0.01467
																					0.45756	0.00107	0.00318	0.00442	0.00513	0.01393
																					0.45773	0.00115	0.00292	0.00448	0.00505	0.01422
																					0.4579	0.000949413	0.00296	0.0044	0.00526	0.01436
																					0.45807	0.00103	0.00285	0.00424	0.00512	0.01411
																					0.45824	0.000899945	0.00298	0.00424	0.00513	0.01433
																					0.45841	0.000819952	0.00294	0.0043	0.00505	0.01475
																					0.45858	0.000723068	0.0028	0.0042	0.00509	0.01367
																					0.45875	0.000738943	0.00292	0.00404	0.00498	0.01438
																					0.45892	0.000580325	0.0028	0.00411	0.00497	0.01429
																					0.45909	0.00075167	0.00298	0.00406	0.00497	0.01375
																					0.45926	0.000572438	0.00294	0.00421	0.00508	0.01409
																					0.45943	0.000512683	0.00294	0.00409	0.00496	0.01362
																					0.4596	0.000385231	0.0031	0.00414	0.00502	0.01433
																					0.45977	0.000572596	0.00323	0.00416	0.00497	0.01448
																					0.45994	0.000497304	0.00322	0.00428	0.00492	0.01417
																					0.46011	0.000558868	0.00325	0.00418	0.00493	0.01405
																					0.46028	0.000427206	0.00348	0.00426	0.00507	0.01431
																					0.46045	0.000397957	0.00342	0.00428	0.00494	0.01448
																					0.46062	0.000341393	0.00322	0.00431	0.00485	0.01456
																					0.4608	0.000409079	0.0032	0.00415	0.00486	0.01432
																					0.46097	0.00043149	0.00323	0.00418	0.00504	0.01514
																					0.46114	0.000447233	0.00317	0.00425	0.00491	0.01511
																					0.46131	0.000313185	0.00316	0.00433	0.00521	0.01448
																					0.46148	0.000464173	0.00318	0.00425	0.00512	0.01406
																					0.46165	0.000362373	0.00317	0.0043	0.00512	0.01438
																					0.46182	0.000625626	0.00304	0.0041	0.0051	0.01388
																					0.462	0.000403179	0.0033	0.00433	0.00517	0.01477
																					0.46217	0.000494974	0.00321	0.00424	0.00511	0.01464
																					0.46234	0.000247362	0.00349	0.00448	0.00535	0.01419
																					0.46251	0.000380798	0.00333	0.00432	0.00518	0.01566
																					0.46269	0.000288105	0.00319	0.00445	0.00521	0.01504
																					0.46286	0.00027176	0.00344	0.00446	0.00541	0.01527
																					0.46303	6.39428e-06	0.00341	0.00459	0.0053	0.0149
																					0.46321	8.32564e-06	0.0034	0.00451	0.00509	0.01511
																					0.46338	0.000124561	0.00304	0.00414	0.00512	0.01472
																					0.46355	8.52928e-05	0.00275	0.0042	0.00502	0.01608
																					0.46372	0.000239815	0.00253	0.00403	0.0049	0.01528
																					0.4639	2.58695e-05	0.00217	0.00386	0.00475	0.01602
																					0.46407	0.000101965	0.00226	0.00377	0.00482	0.0153
																					0.46425	0.000173577	0.00219	0.00356	0.00491	0.01648
																					0.46442	0.000101319	0.00223	0.00351	0.0048	0.01525
																					0.46459	2.93226e-05	0.00235	0.0034	0.00463	0.01613
																					0.46477	4.16006e-05	0.00246	0.00349	0.00477	0.01551
																					0.46494	0.000246245	0.00254	0.00346	0.00461	0.01555
																					0.46512	0.000227583	0.00298	0.00357	0.00475	0.01567
																					0.46529	0.000222077	0.00303	0.00364	0.00474	0.01525
																					0.46547	0.000245747	0.00331	0.00383	0.00479	0.01523
																					0.46564	0.0003285	0.00329	0.00387	0.00465	0.01483
																					0.46582	0.000342495	0.00337	0.00391	0.00475	0.01486
																					0.46599	0.000358743	0.00334	0.00395	0.00488	0.01498
																					0.46617	0.000460699	0.00311	0.00379	0.00479	0.01497
																					0.46634	0.000506858	0.00311	0.00393	0.00474	0.01467
																					0.46652	0.000623966	0.0031	0.00389	0.00481	0.01519
																					0.46669	0.000605068	0.003	0.00394	0.00483	0.01468
																					0.46687	0.000620149	0.00299	0.00397	0.00497	0.01531
																					0.46704	0.000721569	0.00293	0.00397	0.00488	0.01403
																					0.46722	0.000733668	0.00282	0.00396	0.00497	0.01413
																					0.4674	0.000658206	0.00284	0.004	0.005	0.01447
																					0.46757	0.000715339	0.00284	0.00402	0.00499	0.0141
																					0.46775	0.000797568	0.00272	0.00403	0.005	0.01422
																					0.46792	0.000838688	0.0027	0.00402	0.00497	0.01436
																					0.4681	0.000872267	0.00265	0.00397	0.00503	0.01419
																					0.46828	0.000793174	0.00271	0.00399	0.00503	0.01438
																					0.46845	0.000936513	0.00264	0.00399	0.00508	0.01392
																					0.46863	0.000866047	0.00268	0.00395	0.00497	0.01468
																					0.46881	0.000897068	0.00285	0.00396	0.00499	0.01464
																					0.46899	0.00082797	0.00288	0.00399	0.00497	0.01454
																					0.46916	0.000899932	0.00296	0.00397	0.00495	0.01433
																					0.46934	0.000794511	0.00314	0.00402	0.00505	0.01403
																					0.46952	0.000774309	0.00331	0.00419	0.00512	0.01414
																					0.4697	0.000733828	0.00343	0.00427	0.00516	0.01393
																					0.46987	0.000590344	0.00348	0.00434	0.00517	0.01357
																					0.47005	0.000519329	0.0037	0.0044	0.00522	0.01367
																					0.47023	0.000510067	0.0038	0.00452	0.00525	0.01378
																					0.47041	0.000451097	0.00379	0.00453	0.00531	0.01369
																					0.47059	0.000389551	0.00384	0.00468	0.00525	0.01344
																					0.47077	0.00038449	0.00382	0.00459	0.00521	0.01354
																					0.47095	0.000334286	0.00393	0.00465	0.00521	0.01345
																					0.47112	0.000223541	0.00378	0.00464	0.00523	0.01324
																					0.4713	0.000178782	0.00385	0.00463	0.00521	0.01323
																					0.47148	5.64329e-05	0.00384	0.00463	0.00522	0.01372
																					0.47166	2.19918e-05	0.00376	0.00457	0.0052	0.01349
																					0.47184	2.87801e-05	0.0037	0.0046	0.00519	0.01341
																					0.47202	0.000154937	0.00363	0.00452	0.00515	0.01311
																					0.4722	0.00025269	0.0035	0.00446	0.00514	0.01406
																					0.47238	0.000136216	0.00335	0.00441	0.00509	0.01362
																					0.47256	0.000375862	0.00332	0.0043	0.00504	0.01357
																					0.47274	0.000361815	0.00328	0.00423	0.00498	0.01368
																					0.47292	0.000355487	0.00326	0.00415	0.0049	0.01379
																					0.4731	0.000324118	0.00322	0.00411	0.00489	0.01428
																					0.47328	0.000319665	0.00321	0.00401	0.00488	0.01416
																					0.47346	0.000300402	0.00322	0.00396	0.0049	0.01436
																					0.47364	0.000322829	0.00344	0.00406	0.00495	0.01472
																					0.47382	0.00028334	0.00346	0.00399	0.00492	0.01461
																					0.47401	0.000362623	0.00346	0.00397	0.00485	0.01448
																					0.47419	0.000238122	0.00343	0.00391	0.00493	0.01489
																					0.47437	0.000180308	0.00326	0.00381	0.00474	0.01455
																					0.47455	0.000343159	0.00338	0.004	0.00493	0.01561
																					0.47473	0.000217239	0.00317	0.00392	0.00486	0.01539
																					0.47491	0.000168087	0.00315	0.00395	0.00488	0.0154
																					0.4751	0.000122948	0.00296	0.00386	0.0049	0.01575
																					0.47528	0.000225711	0.00295	0.00384	0.00503	0.01576
																					0.47546	0.000115198	0.00287	0.00388	0.00494	0.01598
																					0.47564	0.000210542	0.00272	0.0038	0.00498	0.01545
																					0.47583	0.000421683	0.00275	0.00371	0.00498	0.01567
																					0.47601	0.000599696	0.00273	0.00378	0.00496	0.01529
																					0.47619	0.000618997	0.00282	0.00377	0.00507	0.01584
																					0.47637	0.000784454	0.00298	0.00385	0.00515	0.01532
																					0.47656	0.000799487	0.00303	0.00394	0.00509	0.01566
																					0.47674	0.000764521	0.00315	0.00405	0.0052	0.01601
																					0.47692	0.000835207	0.0031	0.00402	0.00537	0.01589
																					0.47711	0.000897137	0.00319	0.00405	0.00527	0.0157
																					0.47729	0.000977128	0.00304	0.00408	0.00534	0.01527
																					0.47747	0.000946174	0.00295	0.00401	0.00532	0.01534
																					0.47766	0.000965079	0.00298	0.0041	0.00532	0.01489
																					0.47784	0.000888306	0.00277	0.00398	0.00526	0.01467
																					0.47803	0.000787734	0.00276	0.0041	0.00523	0.01466
																					0.47821	0.000816402	0.0027	0.00404	0.00528	0.01436
																					0.4784	0.000804396	0.00272	0.00399	0.00533	0.0148
																					0.47858	0.000676172	0.00273	0.00396	0.00529	0.01439
																					0.47876	0.00058262	0.00289	0.00406	0.00532	0.0144
																					0.47895	0.000623799	0.00279	0.00398	0.00523	0.01407
																					0.47913	0.000540693	0.00297	0.00402	0.00522	0.01415
																					0.47932	0.000499221	0.00308	0.00404	0.00519	0.01446
																					0.47951	0.00040847	0.00316	0.00405	0.00515	0.01407
																					0.47969	0.00026017	0.00335	0.00416	0.0052	0.01404
																					0.47988	0.000180091	0.0034	0.00422	0.00515	0.01405
																					0.48006	0.000175373	0.00351	0.00427	0.00514	0.01397
																					0.48025	0.000228498	0.00333	0.00419	0.00509	0.01386
																					0.48043	0.000132746	0.00329	0.00417	0.00504	0.01381
																					0.48062	8.66006e-05	0.00334	0.00421	0.00516	0.01439
																					0.48081	0.000162312	0.00337	0.00413	0.00507	0.0144
																					0.48099	0.000175106	0.00322	0.00419	0.00514	0.01446
																					0.48118	0.000139561	0.00323	0.00415	0.00497	0.01442
																					0.48137	0.000176631	0.00321	0.00415	0.00512	0.01467
																					0.48155	0.000307801	0.00323	0.00416	0.00515	0.01451
																					0.48174	0.00026127	0.00301	0.00408	0.00518	0.01447
																					0.48193	0.000322756	0.00303	0.00409	0.00514	0.01454
																					0.48212	0.000312054	0.00296	0.00418	0.00517	0.015
																					0.4823	0.000426795	0.00302	0.00412	0.00528	0.01458
																					0.48249	0.000437858	0.00302	0.00425	0.00537	0.01509
																					0.48268	0.000621647	0.00295	0.00408	0.00531	0.01481
																					0.48287	0.000746243	0.00301	0.00415	0.0053	0.01448
																					0.48305	0.000722543	0.00302	0.0042	0.00541	0.01498
																					0.48324	0.000873218	0.00298	0.00421	0.00544	0.01545
																					0.48343	0.000927096	0.00298	0.00422	0.00538	0.015
																					0.48362	0.00105	0.00294	0.00431	0.00555	0.01468
																					0.48381	0.00105	0.00308	0.0044	0.0056	0.01479
																					0.484	0.00108	0.00298	0.00439	0.00554	0.01502
																					0.48419	0.00112	0.00302	0.00442	0.00562	0.01498
																					0.48438	0.00105	0.003	0.00451	0.00571	0.015
																					0.48456	0.00111	0.00282	0.00457	0.00561	0.01444
																					0.48475	0.000962024	0.00278	0.00462	0.00572	0.01455
																					0.48494	0.000955479	0.00261	0.00452	0.00569	0.01478
																					0.48513	0.000940335	0.0024	0.00431	0.00556	0.01443
																					0.48532	0.000888478	0.00243	0.00423	0.00556	0.01495
																					0.48551	0.000857026	0.00232	0.00407	0.00543	0.01484
																					0.4857	0.000784956	0.00239	0.00398	0.00532	0.01467
																					0.48589	0.000732045	0.0026	0.00396	0.00526	0.01517
																					0.48608	0.000639961	0.00276	0.00397	0.0052	0.01418
																					0.48627	0.00056713	0.00302	0.00401	0.00511	0.01426
																					0.48647	0.000589427	0.0032	0.00415	0.00522	0.0143
																					0.48666	0.000531549	0.00348	0.00423	0.00533	0.01411
																					0.48685	0.00050352	0.00346	0.00437	0.00528	0.01409
																					0.48704	0.000504479	0.00362	0.0045	0.00544	0.0139
																					0.48723	0.000378536	0.0036	0.00462	0.00546	0.01401
																					0.48742	0.000458652	0.00324	0.00454	0.0054	0.01341
																					0.48761	0.000452988	0.00298	0.00446	0.0055	0.0142
																					0.4878	0.000468971	0.00275	0.0043	0.00548	0.01434
																					0.488	0.000526234	0.00255	0.00416	0.00538	0.01454
																					0.48819	0.000566213	0.0023	0.00391	0.0052	0.01465
																					0.48838	0.00046237	0.00232	0.00376	0.00523	0.01507
																					0.48857	0.000512287	0.00236	0.00366	0.00518	0.01531
																					0.48877	0.000600953	0.00249	0.00362	0.005	0.01504
																					0.48896	0.000627276	0.00278	0.00369	0.00501	0.01485
																					0.48915	0.000588273	0.00317	0.00381	0.00501	0.01432
																					0.48934	0.000685788	0.0035	0.0041	0.00523	0.01438
																					0.48954	0.000581664	0.00385	0.00429	0.00528	0.01385
																					0.48973	0.000676573	0.00402	0.00452	0.00529	0.01355
																					0.48992	0.000652206	0.004	0.00478	0.00556	0.01369
																					0.49012	0.000663461	0.00368	0.00486	0.00554	0.01305
																					0.49031	0.000655241	0.00349	0.00485	0.00575	0.01339
																					0.49051	0.00055625	0.00303	0.00474	0.00562	0.01376
																					0.4907	0.000519617	0.00267	0.00451	0.00564	0.01438
																					0.49089	0.000596524	0.00239	0.00416	0.00544	0.01439
																					0.49109	0.000343722	0.00229	0.00388	0.00539	0.01502
																					0.49128	0.000355585	0.00229	0.00366	0.00518	0.0153
																					0.49148	0.000358452	0.00239	0.0035	0.00507	0.01517
																					0.49167	0.000230477	0.00266	0.00348	0.00494	0.01503
																					0.49187	0.000326077	0.00305	0.00355	0.00485	0.01464
																					0.49206	0.000312071	0.0035	0.00369	0.00492	0.01413
																					0.49226	0.000230612	0.004	0.0041	0.00503	0.01393
																					0.49245	0.000404398	0.00426	0.00429	0.00512	0.01315
																					0.49265	0.000432688	0.00447	0.00469	0.00528	0.01273
																					0.49285	0.000466466	0.00422	0.00491	0.00554	0.01265
																					0.49304	0.000483079	0.00392	0.00511	0.00566	0.01286
																					0.49324	0.000537926	0.00352	0.00512	0.00585	0.01355
																					0.49343	0.000624038	0.00289	0.00485	0.00573	0.01384
																					0.49363	0.000601502	0.00256	0.00452	0.00566	0.01417
																					0.49383	0.000609092	0.00218	0.00414	0.00554	0.01476
																					0.49402	0.000474881	0.00208	0.0038	0.00533	0.01504
																					0.49422	0.000451674	0.00209	0.00358	0.00507	0.01558
																					0.49442	0.000315872	0.00241	0.00346	0.00496	0.01527
																					0.49462	0.000260835	0.00274	0.00344	0.00489	0.01418
																					0.49481	0.000282016	0.00323	0.00354	0.00492	0.01351
																					0.49501	0.000202056	0.00388	0.0038	0.00493	0.01377
																					0.49521	0.000227439	0.00441	0.00427	0.00509	0.01281
																					0.49541	0.000141741	0.00485	0.0048	0.00535	0.01218
																					0.4956	0.000344628	0.00478	0.00518	0.00565	0.01277
																					0.4958	0.000429661	0.00455	0.00535	0.00585	0.01264
																					0.496	0.000534599	0.00392	0.0054	0.00594	0.01277
																					0.4962	0.000561153	0.00341	0.00527	0.00602	0.0132
																					0.4964	0.000628573	0.00277	0.00484	0.00595	0.01399
																					0.4966	0.000635954	0.00231	0.00445	0.00572	0.01451
																					0.49679	0.000577821	0.00216	0.00395	0.00549	0.01457
																					0.49699	0.000495696	0.00217	0.00369	0.00523	0.01494
																					0.49719	0.000346913	0.00226	0.00343	0.00499	0.01493
																					0.49739	0.000227215	0.00263	0.00344	0.00488	0.01458
																					0.49759	0.000139896	0.00312	0.00349	0.00477	0.0142
																					0.49779	6.20827e-05	0.00383	0.00379	0.00487	0.01368
																					0.49799	7.86285e-05	0.00449	0.00419	0.00497	0.01231
																					0.49819	0.000143019	0.00494	0.00477	0.00528	0.01257
																					0.49839	0.000210829	0.00505	0.00501	0.00554	0.01179
																					0.49859	0.000346756	0.00476	0.00534	0.00582	0.01238
																					0.49879	0.000368959	0.00418	0.00555	0.00606	0.0128
																					0.49899	0.00064871	0.00342	0.00521	0.006	0.01267
																					0.49919	0.000564732	0.00299	0.00496	0.00591	0.01357
																					0.4994	0.000643489	0.00242	0.00444	0.00569	0.01425
																					0.4996	0.000686643	0.00204	0.00394	0.00551	0.01489
																					0.4998	0.000516713	0.00204	0.00367	0.0053	0.01548
																					0.5	0.000317068	0.00218	0.00341	0.00499	0.01541
																					0.5002	0.000206021	0.0025	0.0033	0.00486	0.01512
																					0.5004	6.60754e-05	0.00306	0.0034	0.00484	0.01421
																					0.50061	6.18054e-06	0.00367	0.00358	0.00477	0.01347
																					0.50081	4.49039e-05	0.00443	0.00405	0.00498	0.01277
																					0.50101	0.00012448	0.00518	0.00461	0.00527	0.01192
																					0.50121	6.36829e-05	0.00522	0.00511	0.00557	0.01199
																					0.50142	0.000241406	0.005	0.00534	0.00582	0.01227
																					0.50162	0.000385728	0.00428	0.0055	0.00598	0.01279
																					0.50182	0.000637488	0.00349	0.00534	0.00597	0.01331
																					0.50202	0.000678344	0.00287	0.00503	0.00598	0.01394
																					0.50223	0.000782581	0.00231	0.00458	0.00587	0.01462
																					0.50243	0.000701197	0.00201	0.00409	0.00549	0.01507
																					0.50263	0.000631724	0.00197	0.0036	0.0053	0.01548
																					0.50284	0.000378791	0.00214	0.00338	0.00508	0.01542
																					0.50304	0.000254368	0.00254	0.00335	0.00496	0.01483
																					0.50325	0.000100028	0.0031	0.00337	0.00479	0.01407
																					0.50345	0.000161725	0.00399	0.00369	0.00488	0.01365
																					0.50366	0.000106016	0.00469	0.0042	0.00499	0.0121
																					0.50386	0.000149524	0.00527	0.00464	0.00527	0.01183
																					0.50407	3.64802e-05	0.00549	0.00521	0.00561	0.01192
																					0.50427	0.000131436	0.0052	0.00567	0.00588	0.01195
																					0.50448	0.000278867	0.00458	0.00589	0.00617	0.01268
																					0.50468	0.000497309	0.00375	0.00572	0.00636	0.0132
																					0.50489	0.000715345	0.00292	0.00514	0.00615	0.01381
																					0.50509	0.000634508	0.00244	0.00471	0.00593	0.01476
																					0.5053	0.000717911	0.002	0.00409	0.00576	0.01519
																					0.5055	0.000676812	0.00201	0.00359	0.00544	0.01513
																					0.50571	0.000453422	0.00217	0.00334	0.00508	0.01467
																					0.50592	0.00014566	0.00267	0.00331	0.00487	0.01478
																					0.50612	1.54673e-05	0.00331	0.00344	0.00481	0.01357
																					0.50633	0.000147618	0.00403	0.00364	0.00493	0.01272
																					0.50654	0.000243331	0.00485	0.00425	0.00503	0.01186
																					0.50674	0.00014923	0.00543	0.00482	0.00536	0.01178
																					0.50695	4.73394e-05	0.00543	0.00531	0.00556	0.01154
																					0.50716	0.000159466	0.00502	0.00584	0.00596	0.01184
																					0.50736	0.000326758	0.00441	0.00582	0.00618	0.01229
																					0.50757	0.000644863	0.00347	0.00561	0.00626	0.01299
																					0.50778	0.000793617	0.00269	0.00505	0.00621	0.01421
																					0.50799	0.000773241	0.00235	0.00453	0.00598	0.01439
																					0.5082	0.000639554	0.00201	0.00384	0.00568	0.01508
																					0.50841	0.000574797	0.00205	0.00359	0.00542	0.01561
																					0.50861	0.000409071	0.00224	0.00331	0.00504	0.01536
																					0.50882	8.41796e-05	0.00279	0.00333	0.00487	0.01405
																					0.50903	0.000136707	0.00359	0.00346	0.00491	0.01345
																					0.50924	0.00022712	0.0044	0.00381	0.00488	0.01195
																					0.50945	0.000351389	0.0052	0.00443	0.00514	0.01151
																					0.50966	0.000213494	0.00556	0.00508	0.00548	0.0114
																					0.50987	9.50271e-05	0.00565	0.00574	0.00584	0.01148
																					0.51008	0.000132626	0.00501	0.006	0.00615	0.01181
																					0.51029	0.000482747	0.00402	0.00588	0.00631	0.01201
																					0.5105	0.000739337	0.00321	0.0055	0.00624	0.01348
																					0.51071	0.000900064	0.00256	0.00491	0.00614	0.01452
																					0.51092	0.000903587	0.00211	0.00432	0.00598	0.01504
																					0.51113	0.000740604	0.00194	0.0037	0.00546	0.01555
																					0.51134	0.000537403	0.00201	0.00335	0.00513	0.01499
																					0.51155	0.000198337	0.00244	0.00314	0.0049	0.01446
																					0.51176	8.59234e-05	0.00319	0.00324	0.00478	0.01338
																					0.51197	0.000350491	0.00408	0.00356	0.00481	0.01245
																					0.51219	0.000434997	0.00509	0.00411	0.00504	0.01163
																					0.5124	0.000519168	0.00581	0.00476	0.0053	0.01112
																					0.51261	0.000264295	0.00581	0.00543	0.00558	0.01109
																					0.51282	4.00905e-06	0.00552	0.00595	0.00606	0.01127
																					0.51303	0.000259435	0.00455	0.0061	0.00628	0.01249
																					0.51325	0.000620021	0.00363	0.00576	0.00641	0.01275
																					0.51346	0.000816472	0.00292	0.00535	0.00651	0.01412
																					0.51367	0.000912637	0.00226	0.00456	0.00616	0.01496
																					0.51388	0.000826854	0.00195	0.00396	0.00574	0.01537
																					0.5141	0.000680024	0.002	0.00346	0.00539	0.01558
																					0.51431	0.000353031	0.00228	0.00319	0.00508	0.01475
																					0.51452	5.88711e-05	0.00285	0.00315	0.0049	0.01392
																					0.51474	0.000312932	0.00376	0.00338	0.00474	0.01243
																					0.51495	0.000431757	0.00474	0.00383	0.00481	0.0119
																					0.51516	0.000614823	0.0056	0.00457	0.0051	0.01124
																					0.51538	0.000518112	0.00613	0.00541	0.00555	0.01103
																					0.51559	4.34264e-05	0.00573	0.00588	0.00588	0.01109
																					0.51581	0.000126935	0.00501	0.00618	0.0063	0.01177
																					0.51602	0.000478521	0.00413	0.00607	0.00653	0.01248
																					0.51624	0.000791657	0.00302	0.00552	0.00644	0.01403
																					0.51645	0.000999728	0.0023	0.00486	0.00622	0.01454
																					0.51667	0.000890681	0.00201	0.00411	0.00585	0.01562
																					0.51688	0.000780772	0.00186	0.00351	0.00549	0.01532
																					0.5171	0.000532279	0.00211	0.0032	0.00514	0.01465
																					0.51731	0.000244793	0.00263	0.00308	0.0048	0.01364
																					0.51753	0.000294137	0.00355	0.00323	0.00473	0.0124
																					0.51775	0.00066534	0.00475	0.00377	0.00494	0.01181
																					0.51796	0.000761397	0.00568	0.00452	0.00515	0.01074
																					0.51818	0.000664396	0.00613	0.00519	0.00554	0.01042
																					0.51839	0.000427269	0.00605	0.00592	0.00587	0.01076
																					0.51861	7.4506e-05	0.00543	0.00636	0.00628	0.01155
																					0.51883	0.000398331	0.0043	0.00625	0.00653	0.01248
																					0.51905	0.000677082	0.00329	0.0058	0.00667	0.01408
																					0.51926	0.000997915	0.00243	0.00503	0.0064	0.01474
																					0.51948	0.000997065	0.00196	0.00426	0.0061	0.01563
																					0.5197	0.000876714	0.00184	0.00359	0.00562	0.01513
																					0.51992	0.000575142	0.0021	0.00322	0.00517	0.01479
																					0.52013	0.000101034	0.00261	0.00315	0.00499	0.01393
																					0.52035	0.00025353	0.0036	0.00321	0.00472	0.01225
																					0.52057	0.000690163	0.00463	0.0037	0.0049	0.01121
																					0.52079	0.000898134	0.00567	0.00447	0.00511	0.01049
																					0.52101	0.000760293	0.00623	0.00519	0.00544	0.0104
																					0.52123	0.000602023	0.00623	0.00598	0.00598	0.01061
																					0.52145	0.000110983	0.0055	0.0063	0.00624	0.01104
																					0.52167	0.000424882	0.00448	0.00641	0.00667	0.01239
																					0.52189	0.000755453	0.00326	0.00584	0.0066	0.01343
																					0.52211	0.000917465	0.0025	0.00513	0.00656	0.01465
																					0.52233	0.00104	0.00198	0.00431	0.00607	0.01519
																					0.52255	0.000941785	0.00182	0.00365	0.00565	0.01542
																					0.52277	0.000629546	0.00214	0.00322	0.00528	0.0148
																					0.52299	0.00022763	0.00264	0.00309	0.005	0.01331
																					0.52321	0.000347453	0.00357	0.00332	0.00477	0.01192
																					0.52343	0.000794932	0.00481	0.00374	0.00492	0.01141
																					0.52365	0.00102	0.00591	0.00448	0.00516	0.0103
																					0.52387	0.000956794	0.00653	0.00524	0.00554	0.0102
																					0.52409	0.00062686	0.00632	0.00606	0.00593	0.01029
																					0.52431	0.000182223	0.00554	0.0066	0.00645	0.01114
																					0.52453	0.000286071	0.00436	0.00652	0.00672	0.0127
																					0.52476	0.000813359	0.00332	0.00592	0.0067	0.01373
																					0.52498	0.00113	0.0023	0.00502	0.00634	0.01428
																					0.5252	0.00107	0.00194	0.0042	0.00605	0.01526
																					0.52542	0.000917316	0.00187	0.00359	0.00557	0.01493
																					0.52565	0.000667434	0.00215	0.00319	0.0052	0.01437
																					0.52587	8.61804e-05	0.00283	0.00308	0.00497	0.01307
																					0.52609	0.000421358	0.0039	0.00333	0.00479	0.01168
																					0.52632	0.000761945	0.00506	0.00373	0.00485	0.01037
																					0.52654	0.00101	0.00607	0.00456	0.00514	0.01012
																					0.52676	0.00103	0.00672	0.00551	0.00555	0.0101
																					0.52699	0.000679312	0.00638	0.00628	0.00607	0.01054
																					0.52721	0.000239998	0.00557	0.00668	0.00673	0.01147
																					0.52744	0.000398359	0.0041	0.00645	0.0068	0.01277
																					0.52766	0.000787376	0.00307	0.00583	0.00683	0.01427
																					0.52788	0.0011	0.00226	0.00492	0.00645	0.0151
																					0.52811	0.00117	0.00182	0.00403	0.00611	0.01516
																					0.52833	0.000907309	0.0019	0.00341	0.00555	0.01488
																					0.52856	0.00046771	0.00238	0.00313	0.00514	0.01391
																					0.52878	0.000101825	0.00313	0.00317	0.00498	0.01251
																					0.52901	0.000579846	0.00423	0.00341	0.0048	0.01115
																					0.52924	0.000947224	0.00542	0.00409	0.00495	0.01042
																					0.52946	0.00113	0.00646	0.00496	0.00536	0.01012
																					0.52969	0.001	0.00674	0.0058	0.00586	0.00995
																					0.52991	0.000573882	0.00612	0.00647	0.00623	0.01084
																					0.53014	3.6334e-05	0.00504	0.00667	0.00681	0.01224
																					0.53037	0.000561123	0.00364	0.00627	0.00675	0.01333
																					0.53059	0.000944647	0.00272	0.00548	0.00673	0.01446
																					0.53082	0.00109	0.00213	0.00458	0.00641	0.01503
																					0.53105	0.00105	0.00189	0.00387	0.00598	0.01465
																					0.53128	0.000774742	0.00208	0.00338	0.00552	0.01417
																					0.5315	0.000308177	0.00266	0.00313	0.00513	0.01265
																					0.53173	0.000297985	0.00372	0.00334	0.0049	0.0118
																					0.53196	0.000766321	0.005	0.00373	0.00496	0.01063
																					0.53219	0.00105	0.00621	0.00453	0.00523	0.0101
																					0.53242	0.00111	0.00667	0.00543	0.0057	0.01014
																					0.53265	0.000817185	0.00657	0.0062	0.00607	0.01079
																					0.53287	0.000464447	0.00555	0.00663	0.00653	0.01141
																					0.5331	0.00021744	0.00437	0.0066	0.00688	0.01267
																					0.53333	0.00064005	0.0032	0.00589	0.00679	0.0136
																					0.53356	0.000874549	0.00247	0.00508	0.00661	0.01462
																					0.53379	0.00104	0.00203	0.00426	0.00612	0.01435
																					0.53402	0.000915036	0.002	0.00356	0.00563	0.01384
																					0.53425	0.000643347	0.00232	0.00324	0.00523	0.01272
																					0.53448	7.19705e-05	0.00329	0.00333	0.00508	0.01156
																					0.53471	0.000521255	0.00434	0.00356	0.00492	0.01078
																					0.53494	0.00077716	0.00553	0.00422	0.00515	0.01008
																					0.53517	0.000995202	0.0066	0.00497	0.00554	0.00996
																					0.53541	0.000893811	0.00668	0.00584	0.00581	0.01016
																					0.53564	0.000450077	0.0059	0.00639	0.00635	0.01071
																					0.53587	0.000156931	0.0048	0.00653	0.00673	0.01193
																					0.5361	0.000368472	0.00359	0.00612	0.00675	0.0127
																					0.53633	0.000666015	0.00275	0.00536	0.00669	0.01383
																					0.53656	0.000843289	0.00225	0.00459	0.00633	0.01414
																					0.5368	0.000695434	0.00216	0.00393	0.00589	0.01398
																					0.53703	0.000421578	0.00248	0.00356	0.0056	0.01308
																					0.53726	3.42122e-06	0.00319	0.00347	0.00538	0.01245
																					0.53749	0.000234686	0.00413	0.00361	0.0052	0.01139
																					0.53773	0.000507949	0.00529	0.0041	0.00523	0.01025
																					0.53796	0.000733977	0.00609	0.00484	0.00538	0.01021
																					0.53819	0.000760001	0.00652	0.0056	0.00591	0.01055
																					0.53843	0.000442218	0.00596	0.00618	0.00623	0.0107
																					0.53866	0.0001627	0.00507	0.00634	0.00649	0.01162
																					0.5389	7.24314e-05	0.00401	0.00604	0.00678	0.01257
																					0.53913	0.000377868	0.00313	0.0055	0.00667	0.01367
																					0.53936	0.000452953	0.00264	0.00483	0.00642	0.0139
																					0.5396	0.000391452	0.00249	0.00428	0.00616	0.01338
																					0.53983	0.000277611	0.00268	0.00386	0.00585	0.01301
																					0.54007	0.000122122	0.00307	0.00364	0.00548	0.01227
																					0.54031	8.36533e-05	0.00399	0.00381	0.00536	0.01108
																					0.54054	0.000269491	0.0048	0.00416	0.00542	0.01083
																					0.54078	0.000456653	0.0057	0.00472	0.00558	0.01066
																					0.54101	0.000558767	0.00599	0.00536	0.00583	0.01062
																					0.54125	0.000451911	0.00572	0.00585	0.00616	0.01127
																					0.54148	0.000208339	0.0051	0.00612	0.00643	0.01184
																					0.54172	0.000111133	0.00427	0.00599	0.00656	0.01205
																					0.54196	0.000144762	0.00345	0.00544	0.00643	0.01293
																					0.5422	0.000161103	0.00294	0.005	0.00636	0.01297
																					0.54243	0.000241633	0.00279	0.0045	0.00625	0.013
																					0.54267	0.000107166	0.00294	0.00412	0.00584	0.01198
																					0.54291	2.30287e-05	0.00334	0.00404	0.00582	0.01201
																					0.54314	0.000141381	0.00393	0.00412	0.00567	0.01141
																					0.54338	0.000191598	0.00469	0.00443	0.00571	0.01118
																					0.54362	0.00028266	0.00525	0.00472	0.00572	0.01083
																					0.54386	0.000281022	0.00551	0.00516	0.00596	0.01115
																					0.5441	0.00024293	0.00538	0.00555	0.00626	0.01143
																					0.54434	0.000272066	0.00509	0.00581	0.00645	0.01163
																					0.54458	0.00012294	0.00439	0.00567	0.00645	0.0122
																					0.54482	0.000133554	0.00379	0.00542	0.00646	0.01248
																					0.54505	4.82809e-06	0.00335	0.00502	0.00633	0.01239
																					0.54529	0.000155653	0.00345	0.00485	0.00621	0.01229
																					0.54553	0.000177766	0.00333	0.0045	0.00611	0.01199
																					0.54577	0.000175706	0.00369	0.00445	0.006	0.01198
																					0.54601	0.000166135	0.0041	0.00449	0.00589	0.01158
																					0.54626	0.000133417	0.00468	0.00467	0.00591	0.01132
																					0.5465	0.000254453	0.00499	0.00501	0.00607	0.01149
																					0.54674	8.94416e-06	0.00494	0.00521	0.00603	0.01149
																					0.54698	0.000199749	0.00485	0.00534	0.00623	0.01164
																					0.54722	0.000120847	0.00445	0.00541	0.00621	0.01179
																					0.54746	0.000207342	0.00402	0.00538	0.00639	0.0119
																					0.5477	0.000171754	0.00357	0.00506	0.00627	0.01204
																					0.54795	0.000179122	0.0034	0.00478	0.00623	0.01201
																					0.54819	0.000226956	0.00334	0.00452	0.00604	0.01159
																					0.54843	0.00018881	0.00359	0.00442	0.00605	0.01156
																					0.54867	0.000108944	0.00402	0.00436	0.00581	0.01116
																					0.54892	0.000262962	0.00461	0.00447	0.00587	0.01094
																					0.54916	0.000190334	0.005	0.00477	0.00585	0.01087
																					0.5494	0.000260036	0.00553	0.00525	0.006	0.01078
																					0.54965	0.000240412	0.0054	0.00541	0.00617	0.01103
																					0.54989	0.000215841	0.00504	0.00573	0.0064	0.0115
																					0.55013	0.000213616	0.00459	0.00572	0.00653	0.01193
																					0.55038	0.000189344	0.00395	0.0055	0.00647	0.01223
																					0.55062	0.000152446	0.00345	0.0052	0.00654	0.01208
																					0.55087	0.000120339	0.00325	0.00474	0.00626	0.01209
																					0.55111	6.08255e-05	0.00323	0.00441	0.0061	0.01188
																					0.55136	0.000102385	0.00355	0.00421	0.006	0.01114
																					0.5516	0.000206703	0.00415	0.00425	0.00579	0.0109
																					0.55185	0.000259555	0.00474	0.00438	0.0058	0.01042
																					0.55209	0.000307323	0.00534	0.00488	0.00591	0.01039
																					0.55234	0.000316557	0.00574	0.00535	0.00605	0.01043
																					0.55258	0.000321456	0.00557	0.00566	0.00627	0.01094
																					0.55283	0.000377139	0.00506	0.00601	0.00651	0.01146
																					0.55308	0.000155152	0.00427	0.00565	0.00652	0.01151
																					0.55332	0.000125692	0.00363	0.00543	0.00659	0.01211
																					0.55357	6.47994e-05	0.00329	0.00507	0.00651	0.01236
																					0.55382	3.85637e-05	0.0031	0.00458	0.00633	0.01189
																					0.55407	0.000122545	0.00333	0.00428	0.00615	0.01159
																					0.55431	0.000101117	0.0037	0.00409	0.0058	0.01097
																					0.55456	0.000288199	0.00445	0.00435	0.00576	0.01078
																					0.55481	0.000370467	0.00517	0.00465	0.00584	0.01038
																					0.55506	0.000373295	0.00576	0.00511	0.00599	0.01002
																					0.55531	0.000425212	0.00597	0.00559	0.00624	0.01056
																					0.55556	0.000357266	0.00553	0.00595	0.00633	0.01095
																					0.5558	0.000232494	0.00468	0.00598	0.00657	0.01124
																					0.55605	0.000120014	0.00395	0.00574	0.00667	0.01184
																					0.5563	1.55279e-05	0.00346	0.00522	0.00658	0.01181
																					0.55655	3.93541e-05	0.00302	0.00476	0.00641	0.01194
																					0.5568	4.80269e-05	0.00302	0.00432	0.00606	0.0112
																					0.55705	2.71358e-05	0.00343	0.00408	0.00587	0.011
																					0.5573	0.000168385	0.00405	0.00411	0.00572	0.0103
																					0.55755	0.000267674	0.00498	0.00438	0.00574	0.00971
																					0.5578	0.000518176	0.00582	0.00486	0.00587	0.00995
																					0.55806	0.000544145	0.00607	0.00539	0.00602	0.00985
																					0.55831	0.000620655	0.00596	0.00598	0.00637	0.01054
																					0.55856	0.000381071	0.00536	0.00614	0.0066	0.01145
																					0.55881	0.000227933	0.00423	0.00599	0.00659	0.01175
																					0.55906	2.65719e-05	0.00354	0.00556	0.00673	0.01185
																					0.55931	7.72255e-05	0.00312	0.00493	0.00649	0.01171
																					0.55957	3.59384e-05	0.003	0.00449	0.00637	0.01155
																					0.55982	0.000102436	0.00317	0.00409	0.00601	0.01061
																					0.56007	6.00636e-05	0.00389	0.00404	0.00574	0.01022
																					0.56033	0.000330258	0.00478	0.00425	0.00573	0.00954
																					0.56058	0.000524113	0.00569	0.00471	0.00573	0.00962
																					0.56083	0.000476887	0.00616	0.00532	0.00593	0.00965
																					0.56109	0.00062071	0.0062	0.00593	0.00633	0.01013
																					0.56134	0.000462499	0.00561	0.00622	0.0065	0.01078
																					0.56159	0.000328934	0.00461	0.00617	0.00663	0.01131
																					0.56185	0.000124167	0.00381	0.00587	0.00688	0.01186
																					0.5621	1.9151e-05	0.00324	0.00518	0.00671	0.01184
																					0.56236	0.000174952	0.00303	0.0046	0.00644	0.01103
																					0.56261	4.00672e-05	0.00315	0.00421	0.00615	0.01109
																					0.56287	9.26239e-05	0.00371	0.00403	0.00584	0.01015
																					0.56312	0.000290199	0.00452	0.00412	0.00574	0.00943
																					0.56338	0.000513113	0.00551	0.0046	0.00575	0.00922
																					0.56364	0.000682036	0.00636	0.00524	0.00601	0.00923
																					0.56389	0.000736721	0.00656	0.00597	0.00635	0.00995
																					0.56415	0.000538409	0.00583	0.00626	0.00655	0.01033
																					0.56441	0.000389112	0.00494	0.00637	0.00691	0.01149
																					0.56466	0.000134583	0.00398	0.00603	0.0069	0.01149
																					0.56492	9.88524e-05	0.0033	0.00538	0.00681	0.01175
																					0.56518	0.000107807	0.00301	0.00471	0.00655	0.01145
																					0.56544	0.000147913	0.00313	0.00419	0.00619	0.01073
																					0.56569	3.44254e-05	0.0036	0.00406	0.00586	0.00997
																					0.56595	0.000326112	0.0046	0.00413	0.00573	0.00919
																					0.56621	0.000573859	0.00554	0.00459	0.00575	0.00888
																					0.56647	0.000793615	0.00638	0.00512	0.00593	0.00915
																					0.56673	0.000747928	0.00644	0.00576	0.00613	0.0094
																					0.56699	0.000754752	0.00611	0.0063	0.00664	0.01032
																					0.56725	0.000540169	0.00502	0.00634	0.00682	0.01085
																					0.56751	0.000217267	0.004	0.00603	0.00684	0.01146
																					0.56777	1.64631e-06	0.00333	0.00549	0.00688	0.01147
																					0.56803	0.000185141	0.00302	0.00479	0.00659	0.01109
																					0.56829	0.000154461	0.00309	0.00434	0.00624	0.01036
																					0.56855	1.52501e-05	0.00367	0.00416	0.00599	0.00964
																					0.56881	0.000210757	0.00448	0.00423	0.00594	0.00943
																					0.56907	0.000362097	0.00553	0.00458	0.00589	0.00926
																					0.56933	0.000572521	0.00625	0.00518	0.00606	0.00947
																					0.56959	0.000662786	0.00628	0.00571	0.00623	0.00962
																					0.56985	0.000433836	0.00573	0.00602	0.00651	0.01013
																					0.57011	0.000379722	0.00482	0.00608	0.00665	0.01068
																					0.57038	0.000337709	0.00414	0.00596	0.00683	0.01121
																					0.57064	6.96223e-05	0.00345	0.00525	0.0067	0.0107
																					0.5709	1.63432e-05	0.0033	0.00484	0.00649	0.01044
																					0.57117	0.000166157	0.00344	0.00447	0.00635	0.01033
																					0.57143	0.000115299	0.00394	0.00435	0.00616	0.00959
																					0.57169	0.000337823	0.00478	0.00443	0.00606	0.00928
																					0.57196	0.00052276	0.00577	0.00487	0.00598	0.00913
																					0.57222	0.000539982	0.00621	0.00535	0.00616	0.00945
																					0.57248	0.000457414	0.00607	0.00579	0.00624	0.00979
																					0.57275	0.000507076	0.00567	0.00614	0.00657	0.01004
																					0.57301	0.00044646	0.00487	0.00615	0.00682	0.0104
																					0.57328	0.00030146	0.00406	0.00573	0.00676	0.01048
																					0.57354	1.41968e-05	0.00346	0.00523	0.00656	0.01043
																					0.57381	0.000156389	0.00331	0.00476	0.00661	0.00996
																					0.57407	0.000137946	0.00361	0.0044	0.00632	0.00958
																					0.57434	0.000193318	0.00422	0.00436	0.00603	0.00897
																					0.57461	0.000360124	0.00489	0.00446	0.0059	0.00853
																					0.57487	0.000643609	0.00584	0.00485	0.00606	0.0088
																					0.57514	0.000606977	0.0063	0.00545	0.00609	0.00895
																					0.57541	0.000722753	0.00623	0.00599	0.00655	0.00962
																					0.57567	0.000442239	0.00554	0.00615	0.00653	0.00992
																					0.57594	0.000424687	0.00464	0.00607	0.00682	0.0103
																					0.57621	0.000328735	0.00402	0.00571	0.00682	0.01067
																					0.57648	0.000102651	0.00339	0.00509	0.00663	0.01002
																					0.57674	0.000192801	0.00358	0.00468	0.00653	0.00985
																					0.57701	0.000120137	0.00383	0.00437	0.00622	0.00914
																					0.57728	0.000378967	0.00447	0.00446	0.00618	0.00893
																					0.57755	0.000335763	0.00532	0.00469	0.00596	0.00827
																					0.57782	0.000550817	0.00623	0.00509	0.00606	0.00887
																					0.57809	0.000640401	0.00634	0.00571	0.00638	0.00914
																					0.57836	0.000573619	0.00594	0.00609	0.00659	0.00961
																					0.57863	0.000484212	0.00521	0.00614	0.00668	0.00976
																					0.5789	0.000428322	0.00443	0.00606	0.00696	0.01025
																					0.57917	0.00027847	0.00367	0.00549	0.00683	0.01013
																					0.57944	0.000141305	0.00348	0.00502	0.00662	0.00988
																					0.57971	0.000226492	0.00357	0.00461	0.00647	0.00921
																					0.57998	0.000216925	0.00415	0.00439	0.00621	0.00877
																					0.58025	0.000399408	0.00493	0.00452	0.00599	0.00841
																					0.58052	0.000486009	0.0059	0.00485	0.00597	0.00815
																					0.5808	0.000604406	0.0064	0.00542	0.00613	0.00854
																					0.58107	0.000526255	0.00631	0.00591	0.00643	0.00926
																					0.58134	0.00061836	0.00573	0.00629	0.00666	0.00953
																					0.58161	0.00048371	0.00485	0.00614	0.00683	0.00981
																					0.58189	0.000335029	0.00393	0.00576	0.00691	0.00991
																					0.58216	0.000246674	0.0036	0.00522	0.00684	0.00993
																					0.58243	7.7517e-05	0.00357	0.00472	0.00659	0.00906
																					0.58271	0.000158548	0.0038	0.00446	0.00631	0.00863
																					0.58298	0.000323206	0.00464	0.00447	0.00612	0.00855
																					0.58325	0.000492367	0.0055	0.00473	0.00613	0.0081
																					0.58353	0.000711231	0.00639	0.00515	0.00606	0.00831
																					0.5838	0.000750539	0.00657	0.00567	0.00637	0.0087
																					0.58408	0.000805038	0.00631	0.00624	0.00674	0.0094
																					0.58435	0.000617555	0.0052	0.00625	0.00673	0.00938
																					0.58463	0.000425344	0.00434	0.00598	0.00682	0.00954
																					0.58491	0.000192039	0.00369	0.0055	0.0069	0.00941
																					0.58518	0.000130891	0.00352	0.00492	0.00656	0.00908
																					0.58546	0.000123722	0.00375	0.0045	0.00637	0.00838
																					0.58573	0.000269719	0.00427	0.00437	0.00616	0.00812
																					0.58601	0.000398575	0.00524	0.00461	0.00607	0.00799
																					0.58629	0.000614259	0.00621	0.00504	0.00605	0.00799
																					0.58657	0.000691529	0.00662	0.00554	0.0062	0.00839
																					0.58684	0.000730703	0.00633	0.00606	0.00653	0.00866
																					0.58712	0.000655507	0.00551	0.00637	0.00683	0.00952
																					0.5874	0.000548421	0.00468	0.00616	0.00691	0.00941
																					0.58768	0.000295541	0.00387	0.00561	0.00693	0.00933
																					0.58796	0.000240243	0.00358	0.00514	0.00687	0.00933
																					0.58824	9.36968e-05	0.00371	0.00467	0.00657	0.00867
																					0.58851	0.000203394	0.0042	0.00444	0.00623	0.00788
																					0.58879	0.000394227	0.00509	0.00454	0.00612	0.00775
																					0.58907	0.000510525	0.00616	0.00495	0.00612	0.00785
																					0.58935	0.000640905	0.00666	0.00544	0.00623	0.00795
																					0.58963	0.000814272	0.00661	0.00601	0.00656	0.00883
																					0.58991	0.000822097	0.00602	0.00629	0.00671	0.00895
																					0.5902	0.000634112	0.00496	0.00622	0.00698	0.00918
																					0.59048	0.000347896	0.00407	0.00582	0.00693	0.00926
																					0.59076	0.000261057	0.00362	0.00526	0.00699	0.00896
																					0.59104	0.000118898	0.00363	0.0047	0.00658	0.00831
																					0.59132	0.000128465	0.00406	0.00439	0.0063	0.00777
																					0.5916	0.000284228	0.00497	0.00441	0.00608	0.00782
																					0.59189	0.000349869	0.00581	0.00472	0.00604	0.0071
																					0.59217	0.000655654	0.00658	0.00532	0.00616	0.00775
																					0.59245	0.000747263	0.00668	0.00591	0.00636	0.00794
																					0.59273	0.000751371	0.00594	0.00628	0.00677	0.0087
																					0.59302	0.000644294	0.00498	0.00622	0.00697	0.00889
																					0.5933	0.000363352	0.00415	0.00585	0.00696	0.00878
																					0.59359	0.000198341	0.00368	0.00537	0.00684	0.00865
																					0.59387	0.000175722	0.00363	0.00479	0.00669	0.00783
																					0.59415	0.000218747	0.0041	0.00442	0.00628	0.00748
																					0.59444	0.000295996	0.00498	0.00452	0.00617	0.00724
																					0.59472	0.000520434	0.00595	0.00483	0.00614	0.00721
																					0.59501	0.000700985	0.00679	0.00531	0.00619	0.00762
																					0.5953	0.000796594	0.00682	0.00583	0.00639	0.00795
																					0.59558	0.000777989	0.00604	0.00639	0.0067	0.00849
																					0.59587	0.000675818	0.00528	0.00636	0.00699	0.00861
																					0.59615	0.000502009	0.00411	0.00588	0.007	0.00841
																					0.59644	0.000259153	0.00379	0.00534	0.00693	0.00828
																					0.59673	0.000267605	0.00369	0.00486	0.00669	0.00792
																					0.59701	0.000232153	0.00419	0.00454	0.0065	0.00742
																					0.5973	0.000386323	0.00511	0.00457	0.00619	0.00727
																					0.59759	0.000419425	0.00608	0.00485	0.00611	0.00698
																					0.59788	0.000757655	0.00692	0.00543	0.00632	0.00738
																					0.59817	0.000717677	0.00678	0.00585	0.00644	0.00771
																					0.59846	0.000871505	0.00608	0.00638	0.00681	0.00833
																					0.59874	0.000658891	0.0051	0.00635	0.00697	0.00847
																					0.59903	0.000454022	0.00419	0.00595	0.00707	0.00824
																					0.59932	0.00020053	0.00373	0.00535	0.00691	0.00791
																					0.59961	0.000215006	0.0038	0.00476	0.00669	0.00732
																					0.5999	0.000123468	0.0043	0.00453	0.00647	0.00706
																					0.60019	0.00043107	0.00532	0.0046	0.00625	0.0068
																					0.60048	0.000614847	0.00628	0.00492	0.00616	0.00697
																					0.60078	0.000628079	0.00686	0.00552	0.0063	0.00719
																					0.60107	0.001	0.00694	0.0062	0.00646	0.00759
																					0.60136	0.000841741	0.00591	0.00645	0.00673	0.00809
																					0.60165	0.000541698	0.00492	0.00623	0.00704	0.00816
																					0.60194	0.000528899	0.00413	0.00582	0.00706	0.00775
																					0.60223	0.000222412	0.0037	0.00518	0.00689	0.00773
																					0.60253	0.000132656	0.00395	0.00472	0.00658	0.00703
																					0.60282	0.000224709	0.00452	0.00455	0.00636	0.00663
																					0.60311	0.000391624	0.00555	0.00469	0.00623	0.00664
																					0.60341	0.000699917	0.00646	0.00514	0.0062	0.0068
																					0.6037	0.000777316	0.00696	0.00571	0.00628	0.00706
																					0.60399	0.000884697	0.00653	0.00627	0.00656	0.00768
																					0.60429	0.000874761	0.00578	0.0065	0.00688	0.00783
																					0.60458	0.000592664	0.00474	0.00621	0.00701	0.00776
																					0.60488	0.000365075	0.00398	0.00564	0.00702	0.00771
																					0.60517	0.000262758	0.00379	0.00514	0.00699	0.00716
																					0.60547	0.00023026	0.00407	0.00476	0.00664	0.00665
																					0.60576	0.000196356	0.00486	0.00451	0.00634	0.00626
																					0.60606	0.000512263	0.00605	0.00486	0.00625	0.00634
																					0.60636	0.00079279	0.00699	0.00534	0.00636	0.00684
																					0.60665	0.000815087	0.00707	0.00594	0.00645	0.00708
																					0.60695	0.000843194	0.00652	0.00642	0.00683	0.00744
																					0.60725	0.000792627	0.00536	0.00641	0.0069	0.00768
																					0.60755	0.000671953	0.00456	0.00612	0.00715	0.00743
																					0.60784	0.000325609	0.00388	0.00535	0.007	0.00713
																					0.60814	0.000100557	0.0038	0.0049	0.00676	0.00656
																					0.60844	0.000143408	0.00431	0.00454	0.00645	0.00602
																					0.60874	0.000219486	0.00534	0.00458	0.00631	0.00583
																					0.60904	0.000538671	0.00631	0.00493	0.00624	0.00601
																					0.60934	0.000733101	0.00718	0.00548	0.00632	0.00636
																					0.60964	0.000938594	0.00708	0.0062	0.00662	0.00707
																					0.60994	0.00096978	0.00605	0.00658	0.00693	0.00756
																					0.61024	0.000748365	0.00506	0.00638	0.00724	0.00762
																					0.61054	0.000481614	0.00422	0.0059	0.00718	0.00716
																					0.61084	0.000275326	0.00387	0.00518	0.00697	0.00662
																					0.61114	0.000156455	0.00415	0.00477	0.00668	0.00625
																					0.61144	0.00026547	0.00479	0.00456	0.00636	0.00585
																					0.61174	0.000404964	0.00586	0.00479	0.00621	0.00571
																					0.61204	0.000729238	0.00693	0.00528	0.00629	0.0062
																					0.61235	0.000835915	0.00724	0.00589	0.00634	0.00649
																					0.61265	0.000940805	0.00663	0.00647	0.00677	0.00696
																					0.61295	0.000845737	0.00555	0.00641	0.007	0.007
																					0.61325	0.000632873	0.00461	0.00603	0.00722	0.00692
																					0.61356	0.000280949	0.00399	0.00544	0.00695	0.0063
																					0.61386	0.000255567	0.00394	0.00499	0.00685	0.0061
																					0.61417	0.000267999	0.00453	0.00461	0.00657	0.00571
																					0.61447	0.000301542	0.00546	0.00461	0.00627	0.00562
																					0.61477	0.000614438	0.00668	0.00498	0.00627	0.00567
																					0.61508	0.000863603	0.00734	0.00574	0.00648	0.00643
																					0.61538	0.000946604	0.00697	0.00627	0.0067	0.00649
																					0.61569	0.000897371	0.00608	0.0065	0.00683	0.00683
																					0.616	0.000739421	0.00505	0.00641	0.00711	0.00686
																					0.6163	0.00044892	0.0042	0.00577	0.00703	0.00599
																					0.61661	0.000235323	0.00391	0.00513	0.0069	0.00603
																					0.61692	0.000155594	0.00426	0.00468	0.00676	0.0055
																					0.61722	0.000191275	0.00505	0.00458	0.00642	0.00543
																					0.61753	0.000541602	0.0063	0.00493	0.00639	0.00564
																					0.61784	0.000742791	0.00718	0.00542	0.00637	0.00586
																					0.61815	0.000877723	0.00735	0.00618	0.00666	0.00653
																					0.61845	0.000999735	0.00646	0.00655	0.00685	0.00658
																					0.61876	0.000791712	0.00527	0.00646	0.00714	0.00652
																					0.61907	0.00055408	0.00442	0.00605	0.00717	0.00623
																					0.61938	0.000305781	0.00386	0.00523	0.00698	0.00555
																					0.61969	0.00025758	0.0042	0.00485	0.00679	0.00532
																					0.62	0.00021686	0.00499	0.00461	0.00652	0.00522
																					0.62031	0.000547225	0.00625	0.00488	0.00637	0.00511
																					0.62062	0.000634212	0.00713	0.00538	0.00635	0.00552
																					0.62093	0.000795601	0.00734	0.00595	0.00637	0.00589
																					0.62124	0.00103	0.00667	0.0064	0.00688	0.00627
																					0.62155	0.000939001	0.00568	0.00651	0.00707	0.00614
																					0.62187	0.000602128	0.00454	0.00608	0.00713	0.00589
																					0.62218	0.000338817	0.00398	0.00543	0.00692	0.00533
																					0.62249	0.000300147	0.00417	0.00495	0.00681	0.00505
																					0.6228	0.000125692	0.00482	0.00456	0.00651	0.00471
																					0.62312	0.000351845	0.006	0.00478	0.00632	0.00498
																					0.62343	0.000638133	0.00724	0.00527	0.00633	0.00539
																					0.62374	0.00086985	0.0076	0.00596	0.00647	0.00556
																					0.62406	0.000981582	0.00686	0.00636	0.00667	0.00574
																					0.62437	0.000874721	0.00585	0.00657	0.00701	0.00584
																					0.62469	0.000722442	0.00475	0.00617	0.00708	0.00561
																					0.625	0.000484168	0.00398	0.00547	0.00716	0.00523
																					0.62532	0.000164561	0.00411	0.00487	0.00695	0.00494
																					0.62563	0.000256469	0.00479	0.00461	0.00654	0.00465
																					0.62595	0.00037728	0.00588	0.00475	0.0064	0.00472
																					0.62626	0.000665735	0.00715	0.00534	0.0064	0.00489
																					0.62658	0.000756283	0.00746	0.00587	0.0064	0.00512
																					0.6269	0.00102	0.00697	0.0065	0.00673	0.00563
																					0.62721	0.000958108	0.00578	0.00656	0.00694	0.00542
																					0.62753	0.000796428	0.00471	0.0062	0.00723	0.00531
																					0.62785	0.000494136	0.00416	0.00561	0.0072	0.00496
																					0.62817	0.000231463	0.00428	0.00496	0.00693	0.00458
																					0.62848	0.000127356	0.0048	0.00458	0.00656	0.00429
																					0.6288	0.000290901	0.00603	0.0048	0.00632	0.00429
																					0.62912	0.000612014	0.00716	0.00528	0.00635	0.0048
																					0.62944	0.000939418	0.00768	0.00602	0.00656	0.00494
																					0.62976	0.00114	0.00701	0.00649	0.00669	0.00535
																					0.63008	0.00103	0.00589	0.00676	0.00704	0.00534
																					0.6304	0.000780648	0.00476	0.00614	0.00719	0.0052
																					0.63072	0.000482224	0.00406	0.00553	0.00701	0.00453
																					0.63104	0.000196328	0.00418	0.0049	0.00685	0.00432
																					0.63136	0.000189933	0.00508	0.00462	0.00662	0.0041
																					0.63169	0.00040157	0.00625	0.00479	0.00648	0.00429
																					0.63201	0.000707472	0.00739	0.00532	0.00649	0.00472
																					0.63233	0.00102	0.00767	0.00611	0.00658	0.00513
																					0.63265	0.0011	0.00703	0.00652	0.00691	0.00509
																					0.63298	0.00092006	0.00556	0.0065	0.00695	0.00503
																					0.6333	0.000752746	0.00464	0.00612	0.00728	0.00474
																					0.63362	0.000345826	0.0041	0.00536	0.00712	0.00428
																					0.63395	0.000323315	0.00434	0.00489	0.00683	0.00408
																					0.63427	0.000177661	0.00505	0.00462	0.00659	0.00373
																					0.6346	0.000396415	0.00643	0.00487	0.00642	0.00391
																					0.63492	0.000767086	0.00756	0.00548	0.00647	0.00451
																					0.63525	0.00109	0.00767	0.00622	0.00671	0.00487
																					0.63557	0.00111	0.00682	0.00661	0.00699	0.00483
																					0.6359	0.000974159	0.00547	0.00663	0.00702	0.00461
																					0.63622	0.000787905	0.00465	0.0061	0.00723	0.00443
																					0.63655	0.000432661	0.00422	0.0053	0.00704	0.00383
																					0.63688	0.00017711	0.0045	0.00481	0.00672	0.00367
																					0.6372	0.000278431	0.00543	0.00473	0.00669	0.00355
																					0.63753	0.000544805	0.00677	0.00497	0.00638	0.00388
																					0.63786	0.000760304	0.0075	0.00558	0.00633	0.00416
																					0.63819	0.00102	0.00763	0.00625	0.00651	0.00443
																					0.63852	0.00117	0.00662	0.00661	0.00697	0.00444
																					0.63885	0.00105	0.00543	0.00658	0.00716	0.00427
																					0.63918	0.000716516	0.00457	0.00588	0.00721	0.0038
																					0.6395	0.00043541	0.00434	0.00523	0.00704	0.00357
																					0.63983	0.00032749	0.00483	0.00478	0.00677	0.00362
																					0.64017	0.000457787	0.00601	0.00489	0.00659	0.00351
																					0.6405	0.000578597	0.00704	0.00518	0.00637	0.00369
																					0.64083	0.000850006	0.00774	0.00592	0.00662	0.00403
																					0.64116	0.000955381	0.00715	0.0064	0.00673	0.00409
																					0.64149	0.000964419	0.00605	0.00659	0.00703	0.00429
																					0.64182	0.000863725	0.00506	0.00636	0.00718	0.00385
																					0.64215	0.000597817	0.00445	0.00564	0.00724	0.00363
																					0.64249	0.000387461	0.00446	0.00508	0.00698	0.00321
																					0.64282	0.000333203	0.00521	0.00486	0.00673	0.00305
																					0.64315	0.000508774	0.00649	0.00502	0.00655	0.00338
																					0.64349	0.000683579	0.00746	0.00551	0.00655	0.00361
																					0.64382	0.00101	0.00765	0.00616	0.00666	0.00405
																					0.64416	0.000992626	0.00667	0.00657	0.00674	0.00403
																					0.64449	0.000888174	0.00583	0.00652	0.00706	0.0038
																					0.64483	0.000778343	0.00478	0.00617	0.00716	0.00348
																					0.64516	0.000620386	0.00453	0.00552	0.0071	0.00328
																					0.6455	0.00064095	0.00484	0.00516	0.00678	0.00295
																					0.64583	0.000747985	0.00598	0.00507	0.00663	0.00333
																					0.64617	0.000885449	0.00697	0.00538	0.00651	0.00336
																					0.64651	0.00113	0.00774	0.00605	0.00652	0.00361
																					0.64684	0.00129	0.00768	0.00654	0.00671	0.00381
																					0.64718	0.00126	0.00672	0.00669	0.00699	0.00364
																					0.64752	0.000916806	0.00543	0.00622	0.00701	0.00325
																					0.64786	0.00078604	0.00484	0.0057	0.00697	0.00301
																					0.6482	0.000664843	0.00492	0.00527	0.00694	0.00269
																					0.64854	0.000508027	0.00555	0.00492	0.00661	0.00284
																					0.64887	0.000643583	0.0067	0.00508	0.00639	0.00295
																					0.64921	0.00081598	0.00761	0.00544	0.00639	0.00308
																					0.64955	0.00106	0.00785	0.00621	0.0065	0.00329
																					0.6499	0.00115	0.00742	0.00659	0.0068	0.00332
																					0.65024	0.00115	0.00633	0.00643	0.00705	0.00316
																					0.65058	0.000878475	0.00552	0.00606	0.00696	0.00294
																					0.65092	0.000596565	0.00512	0.00544	0.00694	0.00268
																					0.65126	0.000307317	0.00536	0.00495	0.00661	0.00237
																					0.6516	0.000399376	0.00631	0.00494	0.00652	0.00258
																					0.65195	0.000278445	0.00712	0.00517	0.00645	0.00269
																					0.65229	0.000551786	0.00748	0.0057	0.00651	0.00289
																					0.65263	0.000565682	0.00697	0.00611	0.00677	0.00293
																					0.65298	0.00061098	0.00576	0.00606	0.00696	0.00275
																					0.65332	0.000366099	0.00487	0.00571	0.00697	0.00223
																					0.65366	0.00037733	0.00461	0.00531	0.00703	0.0024
																					0.65401	3.62852e-05	0.00468	0.00468	0.00675	0.00206
																					0.65435	3.44682e-05	0.00565	0.00466	0.00644	0.00211
																					0.6547	0.000464862	0.0071	0.005	0.00647	0.00244
																					0.65504	0.000560312	0.00774	0.00553	0.00653	0.00278
																					0.65539	0.000747191	0.00745	0.00632	0.00664	0.00281
																					0.65574	0.00080636	0.00633	0.00654	0.00688	0.00263
																					0.65608	0.000656666	0.00511	0.00615	0.00696	0.00235
																					0.65643	0.000389713	0.00464	0.00546	0.00701	0.00201
																					0.65678	0.000216953	0.00476	0.00504	0.00696	0.00196
																					0.65713	7.65234e-05	0.00539	0.00468	0.0067	0.00177
																					0.65748	0.000185099	0.00675	0.00489	0.00648	0.00218
																					0.65782	0.000515375	0.00761	0.00548	0.0064	0.00227
																					0.65817	0.000840631	0.00775	0.00616	0.00663	0.00274
																					0.65852	0.000966708	0.00663	0.00648	0.00687	0.00233
																					0.65887	0.000996613	0.00541	0.00641	0.00724	0.00208
																					0.65922	0.000634976	0.00475	0.0058	0.00718	0.00191
																					0.65957	0.000286622	0.00446	0.00515	0.00712	0.00163
																					0.65993	0.000202467	0.00524	0.00476	0.0069	0.00179
																					0.66028	0.000240995	0.00636	0.00483	0.00647	0.00177
																					0.66063	0.000389399	0.00737	0.0052	0.00651	0.00219
																					0.66098	0.000648221	0.00775	0.00591	0.00662	0.00233
																					0.66133	0.000833621	0.00723	0.00629	0.00679	0.0023
																					0.66169	0.000870975	0.00635	0.00628	0.00695	0.00209
																					0.66204	0.000943594	0.00565	0.00606	0.00707	0.0019
																					0.66239	0.000736685	0.00548	0.0055	0.00695	0.00181
																					0.66275	0.000647781	0.0059	0.00538	0.0068	0.00177
																					0.6631	0.000703238	0.00649	0.0054	0.00667	0.00181
																					0.66346	0.000708491	0.00728	0.00557	0.00664	0.00209
																					0.66381	0.000722009	0.00703	0.00609	0.0068	0.00186
																					0.66417	0.000779554	0.0063	0.00636	0.007	0.00183
																					0.66452	0.000797149	0.0054	0.0063	0.00705	0.00159
																					0.66488	0.000742004	0.00475	0.00591	0.00717	0.00143
																					0.66524	0.000424622	0.00468	0.00523	0.00704	0.0013
																					0.66559	0.000218149	0.00528	0.0048	0.00681	0.0012
																					0.66595	0.000223309	0.00648	0.00487	0.00662	0.00164
																					0.66631	0.000387754	0.0074	0.00519	0.00656	0.00164
																					0.66667	0.00072648	0.00786	0.00593	0.0067	0.00184
																					0.66703	0.000770588	0.007	0.0062	0.0069	0.00167
																					0.66738	0.000831225	0.00585	0.00639	0.00705	0.00136
																					0.66774	0.000712266	0.00504	0.00596	0.00729	0.00124
																					0.6681	0.000473629	0.00481	0.0053	0.007	0.00111
																					0.66846	0.000385038	0.00547	0.00498	0.00695	0.0012
																					0.66882	0.000456119	0.00659	0.00512	0.00666	0.00135
																					0.66919	0.000595776	0.0076	0.00544	0.00643	0.00146
																					0.66955	0.00101	0.00815	0.00618	0.00668	0.00172
																					0.66991	0.00135	0.00743	0.00683	0.00683	0.00157
																					0.67027	0.00136	0.00624	0.00667	0.00712	0.00149
																					0.67063	0.00115	0.00539	0.00619	0.00702	0.00125
																					0.671	0.00111	0.00551	0.00563	0.00699	0.00122
																					0.67136	0.000781475	0.00615	0.00522	0.00653	0.0012
																					0.67172	0.000764674	0.00752	0.0053	0.00637	0.0014
																					0.67209	0.000795133	0.00846	0.00562	0.00633	0.00158
																					0.67245	0.000938601	0.00852	0.00619	0.00643	0.00168
																					0.67282	0.000970943	0.0077	0.00653	0.00683	0.00152
																					0.67318	0.000917123	0.00646	0.00649	0.007	0.0015
																					0.67355	0.000695735	0.00544	0.00585	0.00697	0.000946276
																					0.67391	0.000509745	0.00533	0.00522	0.00693	0.000833521
																					0.67428	0.000328871	0.00602	0.00498	0.00676	0.00102
																					0.67465	0.000331929	0.00682	0.00512	0.00662	0.00117
																					0.67501	0.00040968	0.00726	0.00555	0.00656	0.00116
																					0.67538	0.000617303	0.00716	0.00602	0.0067	0.00125
																					0.67575	0.000825217	0.00635	0.00644	0.00698	0.00105
																					0.67612	0.000829977	0.00526	0.00612	0.00714	0.000822027
																					0.67649	0.00060478	0.00476	0.00581	0.00707	0.000695654
																					0.67686	0.000403552	0.00493	0.00509	0.00696	0.000715269
																					0.67723	0.00035854	0.00593	0.00493	0.0067	0.000772285
																					0.6776	0.000520641	0.00728	0.00515	0.00649	0.000984907
																					0.67797	0.000729945	0.00818	0.00583	0.0066	0.00112
																					0.67834	0.0009573	0.00788	0.00638	0.00669	0.00114
																					0.67871	0.000952535	0.00649	0.00642	0.00697	0.000925536
																					0.67908	0.000697443	0.00537	0.00601	0.00705	0.000663988
																					0.67945	0.000269948	0.00479	0.00539	0.00707	0.000404726
																					0.67982	9.7248e-05	0.00513	0.00479	0.00683	0.000526395
																					0.6802	0.00014439	0.00616	0.0047	0.00656	0.00069294
																					0.68057	0.000180933	0.00765	0.00509	0.00659	0.000913857
																					0.68094	0.000568829	0.00824	0.00577	0.00673	0.00107
																					0.68132	0.000803609	0.00718	0.00635	0.00674	0.000742069
																					0.68169	0.00082932	0.00571	0.00635	0.00697	0.000534017
																					0.68207	0.0007702	0.00489	0.00595	0.00714	0.000323026
																					0.68244	0.000402889	0.00471	0.00531	0.00704	0.000316231
																					0.68282	0.000276229	0.00572	0.00494	0.00681	0.000665946
																					0.6832	0.000305327	0.00711	0.00499	0.00646	0.000631298
																					0.68357	0.000556022	0.00824	0.00545	0.00634	0.000841127
																					0.68395	0.001	0.0084	0.00635	0.00659	0.000943887
																					0.68433	0.000964554	0.00701	0.00654	0.00676	0.000643235
																					0.6847	0.000917591	0.00558	0.0063	0.00704	0.000417473
																					0.68508	0.000568901	0.00486	0.00562	0.00709	0.000273996
																					0.68546	0.000280507	0.00508	0.00493	0.00688	0.000299064
																					0.68584	4.88267e-05	0.00643	0.00476	0.00662	0.000526181
																					0.68622	0.000258265	0.00784	0.00509	0.00637	0.000657819
																					0.6866	0.000607254	0.00845	0.0058	0.00629	0.000665599
																					0.68698	0.00102	0.00797	0.00649	0.0067	0.000711137
																					0.68736	0.00116	0.00632	0.00665	0.00695	0.000426191
																					0.68774	0.00102	0.00509	0.00616	0.00719	0.000301606
																					0.68812	0.00049082	0.00491	0.00523	0.00703	0.000179059
																					0.68851	0.000195974	0.00567	0.00483	0.00672	0.000331004
																					0.68889	0.000208005	0.00721	0.00485	0.00643	0.000428447
																					0.68927	0.000516022	0.00876	0.00539	0.00632	0.000737416
																					0.68966	0.000846412	0.0088	0.00635	0.00644	0.00066212
																					0.69004	0.00125	0.00727	0.00679	0.00688	0.000456673
																					0.69042	0.00104	0.00553	0.00636	0.00709	0.000231816
																					0.69081	0.0007117	0.00482	0.00566	0.00718	0.00019936
																					0.69119	0.0001782	0.00508	0.00483	0.00679	0.000175373
																					0.69158	1.6439e-05	0.00662	0.00484	0.00656	0.000436446
																					0.69196	0.000109746	0.00818	0.00512	0.00637	0.000692513
																					0.69235	0.000680438	0.0089	0.00591	0.00634	0.000581962
																					0.69274	0.00117	0.00799	0.00674	0.0067	0.000551586
																					0.69312	0.00124	0.00626	0.00672	0.00709	0.000352828
																					0.69351	0.000892805	0.00486	0.00594	0.00707	0.00014092
																					0.6939	0.000422796	0.00495	0.00516	0.00706	1.46958e-05
																					0.69429	2.86282e-06	0.006	0.00475	0.00673	0.000328797
																					0.69468	2.77437e-05	0.00765	0.00492	0.00638	0.000410266
																					0.69507	0.000447509	0.0089	0.00552	0.00622	0.000647534
																					0.69546	0.000910468	0.00848	0.00637	0.00642	0.000591263
																					0.69585	0.0013	0.00682	0.0067	0.00684	0.000353798
																					0.69624	0.00105	0.00531	0.00628	0.00717	0.000110989
																					0.69663	0.00050701	0.00478	0.00533	0.00703	0
																					0.69702	6.24757e-05	0.00547	0.00479	0.00684	0.000162525
																					0.69741	0.000159177	0.00725	0.00476	0.00633	0.00055583
																					0.69781	0.000363024	0.00885	0.00537	0.00634	0.000774418
																					0.6982	0.000768661	0.00901	0.00618	0.00638	0.000524396
																					0.69859	0.00114	0.00741	0.00678	0.00668	0.000446385
																					0.69899	0.00114	0.00563	0.00649	0.00699	0.000163962
																					0.69938	0.000792642	0.00483	0.00572	0.00704	8.9272e-05
																					0.69977	0.00020622	0.00529	0.00495	0.00689	0.000117433
																					0.70017	9.23236e-08	0.00667	0.00464	0.0066	0.000341123
																					0.70056	4.22279e-05	0.0083	0.00504	0.0062	0.00049329
																					0.70096	0.000617822	0.00913	0.00598	0.00634	0.000564224
																					0.70136	0.00108	0.00786	0.00669	0.00664	0.000453586
																					0.70175	0.00122	0.00614	0.00662	0.00705	0.000212331
																					0.70215	0.000893865	0.00495	0.00581	0.00698	9.60235e-05
																					0.70255	0.000289867	0.00508	0.00489	0.00693	0.00017173
																					0.70295	1.45691e-05	0.00639	0.00469	0.00657	0.000425604
																					0.70335	3.16393e-06	0.00837	0.005	0.00635	0.000494561
																					0.70375	0.000440239	0.00925	0.00575	0.00629	0.000668026
																					0.70415	0.00109	0.00836	0.00652	0.00656	0.000506918
																					0.70455	0.00106	0.00638	0.00671	0.00679	0.000178698
																					0.70495	0.00109	0.00512	0.00611	0.00717	0.000178764
																					0.70535	0.000435014	0.00503	0.00519	0.00694	0.000162363
																					0.70575	3.44333e-05	0.00611	0.00465	0.00665	0.000422151
																					0.70615	2.20977e-05	0.00803	0.00488	0.00639	0.000544865
																					0.70655	0.000387583	0.00935	0.00558	0.00621	0.000689514
																					0.70696	0.000855428	0.00871	0.00636	0.00646	0.000527388
																					0.70736	0.00125	0.00675	0.00674	0.0067	0.000244788
																					0.70776	0.000999156	0.00508	0.0061	0.00711	0.000138356
																					0.70817	0.000483045	0.00486	0.00521	0.007	0.000265275
																					0.70857	3.26129e-05	0.00598	0.00464	0.0066	0.000461677
																					0.70898	0.00011013	0.00791	0.00475	0.00635	0.000623709
																					0.70938	0.000126738	0.0091	0.00543	0.00612	0.000643145
																					0.70979	0.000822578	0.00875	0.00637	0.0064	0.000663627
																					0.71019	0.00123	0.00693	0.00677	0.00689	0.000536157
																					0.7106	0.00104	0.00518	0.00615	0.00693	0.000328714
																					0.71101	0.000498029	0.00502	0.0053	0.0071	0.000367303
																					0.71142	3.12397e-05	0.00603	0.00463	0.00668	0.000483552
																					0.71183	0.000135202	0.00788	0.00471	0.00625	0.000807845
																					0.71223	0.000209255	0.00919	0.00548	0.00616	0.000845647
																					0.71264	0.000798312	0.00879	0.00634	0.00632	0.000873917
																					0.71305	0.00117	0.00682	0.00664	0.00669	0.000500999
																					0.71346	0.00104	0.00535	0.0062	0.00694	0.000464647
																					0.71387	0.000560171	0.00503	0.00531	0.00696	0.00048742
																					0.71429	7.1259e-05	0.00603	0.00475	0.00673	0.000626067
																					0.7147	9.74035e-05	0.00795	0.00469	0.00639	0.000914199
																					0.71511	0.000137109	0.00955	0.00557	0.00614	0.000882712
																					0.71552	0.000681503	0.00864	0.0063	0.00627	0.000780832
																					0.71594	0.00114	0.0068	0.00656	0.0066	0.000620317
																					0.71635	0.00101	0.00531	0.00603	0.00699	0.000494047
																					0.71676	0.000636254	0.00506	0.00517	0.00698	0.0007271
																					0.71718	2.16683e-05	0.00611	0.00469	0.00663	0.000782606
																					0.71759	0.000103069	0.00821	0.00478	0.00628	0.00109
																					0.71801	0.000208699	0.00935	0.00555	0.00609	0.00116
																					0.71842	0.000849349	0.0088	0.00653	0.00635	0.00112
																					0.71884	0.00115	0.00669	0.00666	0.00672	0.00089787
																					0.71926	0.001	0.00529	0.00599	0.00701	0.000744982
																					0.71967	0.000465377	0.00511	0.00508	0.00692	0.000954529
																					0.72009	4.47478e-05	0.00647	0.00463	0.00662	0.000961362
																					0.72051	9.85258e-05	0.00853	0.00486	0.00621	0.00125
																					0.72093	0.000260321	0.00953	0.00572	0.00615	0.00123
																					0.72135	0.000920747	0.00825	0.00647	0.00634	0.00112
																					0.72177	0.00118	0.00651	0.00659	0.00676	0.000986368
																					0.72219	0.000936524	0.00501	0.00577	0.00692	0.000989322
																					0.72261	0.000330262	0.00543	0.0049	0.00686	0.00112
																					0.72303	0.000146833	0.00696	0.00453	0.00639	0.00143
																					0.72345	0.000150646	0.00897	0.00494	0.00616	0.0014
																					0.72388	0.000327766	0.00948	0.00586	0.00606	0.00142
																					0.7243	0.000937228	0.00793	0.00656	0.00642	0.00128
																					0.72472	0.0011	0.00593	0.00647	0.00682	0.00125
																					0.72515	0.00072967	0.00506	0.00558	0.00696	0.00125
																					0.72557	0.000136324	0.00555	0.0048	0.0067	0.00141
																					0.726	0.000238115	0.00765	0.00463	0.00632	0.00172
																					0.72642	3.92481e-05	0.00934	0.00515	0.00604	0.00184
																					0.72685	0.000566731	0.00948	0.00615	0.00614	0.00183
																					0.72727	0.00103	0.00735	0.00656	0.00643	0.00162
																					0.7277	0.00122	0.00564	0.00626	0.00678	0.00154
																					0.72813	0.00067014	0.00514	0.0053	0.00695	0.00154
																					0.72855	6.30418e-05	0.00611	0.00465	0.0067	0.0018
																					0.72898	0.000259783	0.00827	0.00476	0.00621	0.00203
																					0.72941	1.9296e-07	0.00971	0.00548	0.00612	0.00211
																					0.72984	0.00060243	0.00879	0.0064	0.00627	0.00186
																					0.73027	0.00113	0.00665	0.00661	0.00658	0.00184
																					0.7307	0.000920976	0.00539	0.0059	0.00681	0.00172
																					0.73113	0.000353869	0.00533	0.00497	0.00674	0.00195
																					0.73156	0.000232367	0.0069	0.00464	0.00646	0.00214
																					0.732	0.000171704	0.00897	0.00492	0.00618	0.00255
																					0.73243	0.000208672	0.00975	0.00579	0.00597	0.00235
																					0.73286	0.000896549	0.00831	0.00652	0.00627	0.00229
																					0.73329	0.00119	0.00615	0.00644	0.00673	0.00231
																					0.73373	0.00076196	0.00513	0.0056	0.00677	0.00204
																					0.73416	0.000228864	0.0059	0.00477	0.00669	0.00237
																					0.7346	0.000255486	0.00781	0.00462	0.00621	0.00272
																					0.73503	6.46204e-05	0.00959	0.00519	0.00599	0.00255
																					0.73547	0.000514021	0.0093	0.0062	0.00607	0.00263
																					0.73591	0.000963522	0.00735	0.00658	0.00635	0.0026
																					0.73634	0.00112	0.00562	0.00607	0.00676	0.00251
																					0.73678	0.000562398	0.00525	0.00504	0.0068	0.00258
																					0.73722	5.66695e-05	0.00671	0.00458	0.00658	0.00308
																					0.73766	0.0002739	0.00876	0.00483	0.0061	0.00301
																					0.7381	2.07146e-05	0.00975	0.00561	0.00601	0.00306
																					0.73853	0.00075197	0.00866	0.00644	0.00616	0.00276
																					0.73897	0.00117	0.00638	0.00638	0.00646	0.0028
																					0.73942	0.000910994	0.00532	0.00569	0.00677	0.00286
																					0.73986	0.000123945	0.00563	0.00473	0.0065	0.00294
																					0.7403	0.000325658	0.00752	0.00462	0.00626	0.00329
																					0.74074	9.4515e-05	0.00972	0.00516	0.00609	0.00374
																					0.74118	0.00030781	0.00933	0.00603	0.00592	0.00345
																					0.74163	0.00106	0.00756	0.00663	0.00636	0.00348
																					0.74207	0.0011	0.00561	0.00609	0.00673	0.00337
																					0.74251	0.000534814	0.00527	0.00506	0.00671	0.0035
																					0.74296	9.25344e-05	0.00677	0.0045	0.00646	0.00375
																					0.74341	0.000391534	0.0089	0.00475	0.00598	0.00397
																					0.74385	2.31996e-06	0.00976	0.00551	0.0059	0.0037
																					0.7443	0.000728799	0.00863	0.00643	0.00619	0.00396
																					0.74474	0.00116	0.00617	0.00636	0.00645	0.00375
																					0.74519	0.000719762	0.00512	0.00547	0.00666	0.00381
																					0.74564	0.000110937	0.00582	0.00463	0.00657	0.00401
																					0.74609	0.000311894	0.00811	0.00457	0.00634	0.00438
																					0.74654	0.000213963	0.00998	0.00512	0.0059	0.00446
																					0.74699	0.000303262	0.00948	0.00618	0.00601	0.00451
																					0.74744	0.000958452	0.00721	0.0065	0.00631	0.00421
																					0.74789	0.000923818	0.00552	0.0059	0.00663	0.00401
																					0.74834	0.000363775	0.00558	0.00487	0.00671	0.00451
																					0.74879	0.000324682	0.00713	0.00441	0.00632	0.00483
																					0.74924	0.000461704	0.00943	0.00481	0.0058	0.00477
																					0.7497	3.68648e-05	0.00979	0.00576	0.0058	0.00485
																					0.75015	0.000800488	0.00801	0.00647	0.00619	0.00467
																					0.75061	0.00122	0.00594	0.00621	0.00658	0.00496
																					0.75106	0.000595449	0.00521	0.00514	0.00664	0.00477
																					0.75152	4.61843e-05	0.00657	0.00446	0.00642	0.00496
																					0.75197	0.000466431	0.00884	0.00466	0.00603	0.00529
																					0.75243	0.000181769	0.01001	0.00541	0.0058	0.0053
																					0.75288	0.000415641	0.00851	0.00628	0.00594	0.00497
																					0.75334	0.00104	0.00648	0.00625	0.00641	0.00511
																					0.7538	0.000739669	0.0053	0.00545	0.00657	0.00533
																					0.75426	8.16921e-05	0.00628	0.00463	0.00653	0.00559
																					0.75472	0.000358268	0.00843	0.00449	0.00605	0.0057
																					0.75518	0.00023531	0.01012	0.00516	0.00577	0.00594
																					0.75564	0.000414145	0.00929	0.00621	0.00596	0.00584
																					0.7561	0.000896187	0.00691	0.00647	0.00622	0.00571
																					0.75656	0.000870124	0.00544	0.00565	0.00656	0.00586
																					0.75702	0.000288966	0.0059	0.00468	0.00657	0.00594
																					0.75748	0.000383816	0.00776	0.00441	0.00605	0.00628
																					0.75795	0.000366983	0.01017	0.005	0.00583	0.00666
																					0.75841	0.000174954	0.00982	0.00605	0.00593	0.00644
																					0.75887	0.000840995	0.00728	0.0064	0.00612	0.00618
																					0.75934	0.000937216	0.00545	0.00578	0.00655	0.00623
																					0.7598	0.000352865	0.0057	0.00477	0.00648	0.00636
																					0.76027	0.000297927	0.00746	0.0044	0.00619	0.00687
																					0.76074	0.000561786	0.00987	0.00476	0.00577	0.00716
																					0.7612	5.56107e-05	0.00986	0.00566	0.00578	0.00714
																					0.76167	0.000741286	0.00769	0.00637	0.00603	0.00686
																					0.76214	0.000918592	0.00579	0.00598	0.00644	0.00694
																					0.76261	0.000348296	0.00549	0.00491	0.00655	0.00716
																					0.76308	0.000392039	0.00712	0.00433	0.00616	0.0074
																					0.76355	0.000566859	0.00966	0.00472	0.0058	0.0076
																					0.76402	0.000148315	0.01003	0.00561	0.0057	0.00789
																					0.76449	0.000533478	0.00787	0.00623	0.00596	0.00759
																					0.76496	0.000937	0.00572	0.00587	0.00633	0.00748
																					0.76543	0.000489054	0.0055	0.0049	0.00645	0.00781
																					0.7659	0.000272521	0.00718	0.00446	0.00623	0.0081
																					0.76638	0.000531651	0.00958	0.00468	0.00579	0.00835
																					0.76685	0.000186129	0.01028	0.00565	0.00561	0.00818
																					0.76733	0.00048784	0.00803	0.0063	0.0059	0.00833
																					0.7678	0.000911803	0.00583	0.00589	0.00629	0.00801
																					0.76828	0.000532893	0.00542	0.00495	0.00643	0.00823
																					0.76875	0.00019823	0.0071	0.0044	0.00625	0.00861
																					0.76923	0.000570182	0.0096	0.00468	0.0058	0.00891
																					0.76971	0.000191814	0.01019	0.00563	0.00551	0.00872
																					0.77019	0.000537324	0.00821	0.00624	0.00584	0.00876
																					0.77067	0.000981488	0.00607	0.00595	0.00628	0.00895
																					0.77114	0.000473816	0.00555	0.00495	0.00645	0.00913
																					0.77162	0.000253256	0.00722	0.00434	0.00605	0.00927
																					0.7721	0.000637169	0.00963	0.00461	0.00563	0.00952
																					0.77259	0.000350174	0.00997	0.00546	0.00538	0.00964
																					0.77307	0.000480241	0.00803	0.00618	0.0058	0.00942
																					0.77355	0.000973508	0.006	0.00598	0.00634	0.00948
																					0.77403	0.00048157	0.00546	0.00492	0.00631	0.00929
																					0.77452	0.000250156	0.00747	0.0044	0.00625	0.01017
																					0.775	0.000634092	0.00982	0.00462	0.00569	0.01045
																					0.77548	0.000310512	0.0102	0.00555	0.00545	0.01033
																					0.77597	0.00045383	0.00793	0.00625	0.00583	0.01004
																					0.77646	0.000875586	0.00593	0.0058	0.00621	0.01036
																					0.77694	0.000406163	0.00571	0.00472	0.00629	0.01041
																					0.77743	0.000323901	0.00771	0.00432	0.00609	0.01077
																					0.77792	0.000614384	0.01022	0.00484	0.00568	0.01116
																					0.77841	0.000249112	0.01007	0.00561	0.00551	0.01069
																					0.77889	0.000455583	0.00763	0.00618	0.00575	0.01052
																					0.77938	0.000770153	0.00568	0.00561	0.00615	0.01098
																					0.77987	0.000251651	0.00578	0.00463	0.00625	0.01091
																					0.78037	0.000477629	0.00792	0.00426	0.00586	0.01134
																					0.78086	0.000594186	0.01033	0.00485	0.00561	0.01154
																					0.78135	0.000216854	0.00948	0.00571	0.00541	0.01149
																					0.78184	0.0006473	0.00732	0.0063	0.00583	0.01142
																					0.78233	0.00075915	0.00563	0.00554	0.00628	0.01163
																					0.78283	0.000191598	0.0062	0.00458	0.00629	0.01194
																					0.78332	0.00052876	0.00849	0.00428	0.0058	0.01238
																					0.78382	0.000601399	0.01039	0.00501	0.00552	0.01278
																					0.78431	4.32912e-05	0.0095	0.00592	0.00548	0.01234
																					0.78481	0.000650303	0.00677	0.00607	0.00588	0.012
																					0.78531	0.000586532	0.00556	0.00515	0.00615	0.01266
																					0.7858	3.02738e-05	0.0065	0.00436	0.00611	0.01246
																					0.7863	0.000761842	0.00903	0.00422	0.00559	0.01298
																					0.7868	0.000641069	0.01055	0.00508	0.00539	0.01291
																					0.7873	0.000128116	0.00878	0.00596	0.00557	0.01309
																					0.7878	0.000675905	0.00624	0.00584	0.00597	0.01271
																					0.7883	0.000498547	0.00548	0.00494	0.00618	0.01308
																					0.7888	0.000331065	0.00725	0.00426	0.006	0.01366
																					0.78931	0.000661485	0.00988	0.00441	0.00556	0.01384
																					0.78981	0.000502939	0.01031	0.00548	0.00535	0.01375
																					0.79031	0.00020185	0.00792	0.00596	0.00545	0.01352
																					0.79082	0.000817625	0.00583	0.00562	0.00593	0.01345
																					0.79132	0.000370445	0.00596	0.00462	0.0061	0.01426
																					0.79183	0.000485963	0.00795	0.00415	0.00577	0.01463
																					0.79233	0.000839196	0.01053	0.00464	0.0054	0.01489
																					0.79284	0.000302986	0.00986	0.00563	0.00532	0.01424
																					0.79335	0.000515679	0.00707	0.00611	0.00569	0.01445
																					0.79385	0.000670833	0.00563	0.00527	0.00603	0.01411
																					0.79436	1.10484e-05	0.00652	0.00434	0.00604	0.01465
																					0.79487	0.000778115	0.00905	0.00425	0.00551	0.01503
																					0.79538	0.000727006	0.01064	0.00496	0.0053	0.01511
																					0.79589	1.23352e-05	0.00889	0.00593	0.00538	0.01513
																					0.7964	0.00056898	0.00625	0.00576	0.00581	0.01514
																					0.79692	0.000513367	0.00574	0.00487	0.00598	0.01536
																					0.79743	0.000292886	0.00765	0.00412	0.00579	0.01571
																					0.79794	0.000855547	0.01015	0.00445	0.00532	0.01584
																					0.79845	0.000513295	0.01026	0.00542	0.00518	0.01622
																					0.79897	0.000230343	0.00772	0.00598	0.00542	0.01572
																					0.79948	0.000700307	0.00584	0.00544	0.0059	0.01637
																					0.8	0.000122172	0.00633	0.00436	0.00581	0.01615
																					0.80052	0.00067279	0.00881	0.00416	0.00555	0.01668
																					0.80103	0.000846739	0.01076	0.0048	0.00523	0.01667
																					0.80155	0.000256621	0.0092	0.00571	0.00519	0.0164
																					0.80207	0.000457819	0.00658	0.00583	0.0056	0.01633
																					0.80259	0.00027571	0.00574	0.0047	0.00577	0.01652
																					0.80311	0.000269193	0.00753	0.00416	0.00579	0.01751
																					0.80363	0.000909286	0.01002	0.00432	0.00527	0.0173
																					0.80415	0.000654014	0.01033	0.00526	0.00513	0.0171
																					0.80467	0.00021102	0.00784	0.00598	0.00541	0.01752
																					0.80519	0.000554298	0.00583	0.00534	0.00574	0.01729
																					0.80572	0.000134437	0.00627	0.00438	0.00593	0.0182
																					0.80624	0.00068043	0.0089	0.00409	0.00542	0.01763
																					0.80677	0.000904144	0.01069	0.00468	0.00501	0.01776
																					0.80729	0.000434783	0.00884	0.00562	0.00505	0.01798
																					0.80782	0.000380462	0.00645	0.00566	0.0055	0.01787
																					0.80834	0.000425285	0.00576	0.00468	0.00565	0.01774
																					0.80887	0.000337858	0.00773	0.00408	0.00563	0.01862
																					0.8094	0.000957887	0.0102	0.00431	0.00516	0.01907
																					0.80993	0.000756356	0.01016	0.00536	0.00499	0.01896
																					0.81046	9.04341e-05	0.00742	0.00586	0.00528	0.0182
																					0.81099	0.00053922	0.00592	0.00517	0.00559	0.0184
																					0.81152	6.7691e-05	0.00666	0.00423	0.00575	0.01957
																					0.81205	0.000778494	0.00943	0.00403	0.00536	0.01978
																					0.81258	0.000928484	0.01081	0.00492	0.00497	0.0198
																					0.81311	0.000207044	0.00858	0.00568	0.00509	0.01978
																					0.81365	0.000520951	0.00623	0.0055	0.00547	0.01934
																					0.81418	0.000370179	0.00621	0.00442	0.00574	0.02
																					0.81472	0.00054561	0.00841	0.004	0.00543	0.02023
																					0.81525	0.00104	0.01061	0.00436	0.00498	0.02085
																					0.81579	0.000575155	0.0096	0.00553	0.00491	0.02053
																					0.81633	0.000184968	0.00686	0.00566	0.00532	0.02064
																					0.81686	0.000396978	0.00588	0.0048	0.0057	0.02074
																					0.8174	0.000339915	0.00746	0.00395	0.00555	0.02106
																					0.81794	0.00104	0.01023	0.00422	0.00514	0.02135
																					0.81848	0.000949434	0.0104	0.00497	0.00478	0.0209
																					0.81902	3.20804e-05	0.00782	0.0057	0.00498	0.02108
																					0.81956	0.000392	0.00589	0.00502	0.00552	0.02162
																					0.82011	0.000143813	0.00661	0.00408	0.00549	0.02086
																					0.82065	0.000840453	0.0096	0.00399	0.00529	0.02281
																					0.82119	0.00112	0.01071	0.00467	0.00476	0.02132
																					0.82174	0.000409513	0.00868	0.00554	0.00488	0.02143
																					0.82228	0.000282881	0.00608	0.00532	0.00521	0.02184
																					0.82283	0.000220088	0.00616	0.00432	0.00552	0.02223
																					0.82337	0.000645478	0.00901	0.00394	0.00529	0.02313
																					0.82392	0.00112	0.01091	0.0044	0.00482	0.02295
																					0.82447	0.000736302	0.00913	0.0053	0.00476	0.0223
																					0.82502	0.000213098	0.00659	0.0054	0.00508	0.02209
																					0.82557	0.000309299	0.00594	0.00459	0.00553	0.023
																					0.82612	0.000550182	0.00796	0.00379	0.00518	0.02276
																					0.82667	0.00111	0.01082	0.00428	0.00489	0.02371
																					0.82722	0.000880868	0.00984	0.0051	0.00469	0.02338
																					0.82777	9.29141e-06	0.00715	0.0056	0.00509	0.02353
																					0.82832	0.000265275	0.00597	0.00468	0.00541	0.02271
																					0.82888	0.000254256	0.00778	0.00386	0.00546	0.0245
																					0.82943	0.00107	0.01021	0.00395	0.00481	0.02358
																					0.82999	0.00112	0.0102	0.00494	0.00459	0.02362
																					0.83054	0.000320135	0.00758	0.0055	0.00488	0.02379
																					0.8311	0.000292432	0.00589	0.00472	0.00526	0.02374
																					0.83166	0.000220445	0.00709	0.00391	0.00525	0.02394
																					0.83221	0.00101	0.01012	0.00391	0.00488	0.02454
																					0.83277	0.00123	0.0104	0.00468	0.00449	0.02478
																					0.83333	0.000468358	0.00776	0.00539	0.00469	0.02367
																					0.83389	0.00022696	0.00606	0.0049	0.00515	0.02473
																					0.83445	0.000120868	0.00701	0.00401	0.00524	0.02466
																					0.83502	0.00101	0.00966	0.00383	0.00483	0.02574
																					0.83558	0.00122	0.01083	0.00458	0.00453	0.02473
																					0.83614	0.000515439	0.00848	0.00543	0.00459	0.02505
																					0.83671	7.99592e-05	0.00623	0.00488	0.00505	0.02444
																					0.83727	3.75962e-05	0.00674	0.00402	0.00521	0.02606
																					0.83784	0.000922732	0.00955	0.00383	0.00488	0.0257
																					0.8384	0.0013	0.01089	0.00456	0.00446	0.02498
																					0.83897	0.00074481	0.00839	0.00522	0.00453	0.02582
																					0.83954	0.000143843	0.00634	0.00504	0.00501	0.02602
																					0.84011	9.97873e-05	0.00654	0.00399	0.00515	0.02602
																					0.84068	0.000951337	0.00958	0.00375	0.00484	0.02667
																					0.84125	0.00127	0.01082	0.0044	0.00443	0.0265
																					0.84182	0.000823645	0.0086	0.00517	0.00448	0.02578
																					0.84239	5.18666e-05	0.00641	0.00501	0.00494	0.02664
																					0.84296	5.19904e-05	0.00669	0.00405	0.00508	0.02729
																					0.84354	0.00087648	0.0095	0.00376	0.00485	0.02711
																					0.84411	0.00129	0.01084	0.00446	0.00443	0.0272
																					0.84469	0.000831182	0.00831	0.00512	0.00439	0.02695
																					0.84526	3.80316e-05	0.00625	0.00484	0.00483	0.02751
																					0.84584	8.19014e-05	0.00697	0.00394	0.00505	0.02791
																					0.84642	0.000899137	0.0096	0.00373	0.00479	0.0278
																					0.84699	0.00136	0.01071	0.00428	0.00439	0.02726
																					0.84757	0.000848901	0.00822	0.00505	0.00435	0.02737
																					0.84815	6.96601e-05	0.00606	0.00474	0.00479	0.02775
																					0.84873	0.000246177	0.00688	0.00388	0.005	0.02945
																					0.84932	0.00103	0.00961	0.00373	0.00459	0.02861
																					0.8499	0.00135	0.01083	0.00434	0.0043	0.02907
																					0.85048	0.000880351	0.00815	0.00505	0.00435	0.02811
																					0.85106	5.67217e-05	0.00622	0.0047	0.00479	0.02856
																					0.85165	0.000338086	0.00711	0.00372	0.00487	0.02914
																					0.85223	0.00115	0.00992	0.00363	0.00446	0.02951
																					0.85282	0.00144	0.01057	0.00442	0.00416	0.02868
																					0.85341	0.000808588	0.00794	0.00501	0.0043	0.02849
																					0.85399	0.000118803	0.00607	0.00452	0.00473	0.03009
																					0.85458	0.000396118	0.00745	0.00369	0.00479	0.03004
																					0.85517	0.00124	0.01016	0.00375	0.00439	0.02955
																					0.85576	0.00146	0.01016	0.0045	0.00402	0.02947
																					0.85635	0.000703606	0.00759	0.00501	0.00434	0.02916
																					0.85695	0.000193113	0.006	0.0043	0.00457	0.02901
																					0.85754	0.0005258	0.00781	0.00362	0.00465	0.03079
																					0.85813	0.00128	0.01056	0.00383	0.00433	0.0309
																					0.85873	0.00134	0.00969	0.00456	0.00398	0.02978
																					0.85932	0.000696841	0.0071	0.00486	0.0043	0.02978
																					0.85992	0.000201873	0.00635	0.00413	0.00469	0.03043
																					0.86051	0.000772894	0.00849	0.00353	0.00452	0.02989
																					0.86111	0.00136	0.01078	0.00388	0.00412	0.03121
																					0.86171	0.00138	0.00924	0.00462	0.00389	0.03059
																					0.86231	0.00050738	0.00668	0.0047	0.00429	0.0304
																					0.86291	0.000277701	0.00668	0.00385	0.00464	0.03284
																					0.86351	0.00104	0.00891	0.00345	0.00434	0.0311
																					0.86411	0.00152	0.01084	0.00402	0.00398	0.03179
																					0.86471	0.00121	0.00875	0.00474	0.00396	0.03129
																					0.86532	0.000400212	0.00652	0.00454	0.00437	0.03135
																					0.86592	0.000504466	0.00693	0.00371	0.00449	0.03239
																					0.86653	0.00126	0.00982	0.00349	0.00416	0.03247
																					0.86713	0.00161	0.0104	0.00414	0.00387	0.03202
																					0.86774	0.0011	0.00794	0.00477	0.00399	0.03247
																					0.86835	0.000462832	0.00636	0.00425	0.00434	0.03339
																					0.86896	0.000758001	0.00772	0.00347	0.00439	0.03373
																					0.86957	0.00133	0.0104	0.00358	0.00403	0.03269
																					0.87018	0.00151	0.01011	0.00432	0.00386	0.03294
																					0.87079	0.000872699	0.00711	0.00462	0.00402	0.03362
																					0.8714	0.000454606	0.00659	0.00389	0.0043	0.03318
																					0.87201	0.000959347	0.00875	0.00341	0.00428	0.03385
																					0.87262	0.00155	0.01077	0.00369	0.00379	0.03393
																					0.87324	0.00144	0.00929	0.00442	0.00373	0.03362
																					0.87385	0.000661079	0.00693	0.00449	0.00413	0.03469
																					0.87447	0.000618152	0.0071	0.00353	0.00431	0.03487
																					0.87509	0.00128	0.0097	0.00335	0.00407	0.03358
																					0.87571	0.00174	0.01069	0.00388	0.00377	0.03455
																					0.87633	0.00136	0.00829	0.00445	0.00371	0.03338
																					0.87694	0.000752378	0.00668	0.00413	0.00411	0.03367
																					0.87757	0.00090724	0.00795	0.00334	0.0041	0.03522
																					0.87819	0.00148	0.01031	0.00347	0.00384	0.03487
																					0.87881	0.00163	0.00998	0.00416	0.00367	0.03504
																					0.87943	0.00111	0.00731	0.00442	0.00375	0.03389
																					0.88006	0.000896645	0.00664	0.00366	0.00412	0.03533
																					0.88068	0.00106	0.00895	0.00331	0.00407	0.03594
																					0.88131	0.00148	0.01041	0.00371	0.00371	0.0351
																					0.88193	0.00133	0.00853	0.00435	0.00367	0.03498
																					0.88256	0.000938561	0.00687	0.00406	0.00389	0.03652
																					0.88319	0.00109	0.00763	0.00351	0.00397	0.03605
																					0.88382	0.00149	0.01026	0.00333	0.0037	0.03588
																					0.88445	0.00172	0.01041	0.00398	0.00353	0.03626
																					0.88508	0.00136	0.00795	0.00432	0.00366	0.03611
																					0.88571	0.00107	0.00723	0.00361	0.00385	0.03669
																					0.88635	0.00127	0.00908	0.00325	0.00378	0.03675
																					0.88698	0.00181	0.01068	0.0035	0.00353	0.0368
																					0.88762	0.0017	0.00934	0.00418	0.00347	0.03799
																					0.88825	0.00124	0.00736	0.00404	0.0037	0.03618
																					0.88889	0.00114	0.0077	0.00346	0.00381	0.03864
																					0.88953	0.00158	0.00994	0.0033	0.00354	0.03661
																					0.89017	0.00175	0.01019	0.00383	0.00335	0.03758
																					0.8908	0.00127	0.0079	0.00407	0.0036	0.03836
																					0.89145	0.000897613	0.00675	0.00356	0.00379	0.03833
																					0.89209	0.00113	0.00867	0.00311	0.00379	0.03938
																					0.89273	0.00169	0.01066	0.00341	0.00348	0.03799
																					0.89337	0.00153	0.00887	0.00403	0.00344	0.03882
																					0.89402	0.000987361	0.00684	0.00392	0.00377	0.03856
																					0.89466	0.000888543	0.00757	0.0033	0.00381	0.03914
																					0.89531	0.0014	0.00969	0.00328	0.00349	0.03921
																					0.89595	0.00176	0.00991	0.00374	0.00327	0.0396
																					0.8966	0.0015	0.00801	0.0039	0.00344	0.03972
																					0.89725	0.00133	0.00743	0.00342	0.00353	0.03971
																					0.8979	0.00138	0.00892	0.00324	0.00346	0.03966
																					0.89855	0.00159	0.00953	0.00355	0.00328	0.0398
																					0.8992	0.00156	0.0079	0.00394	0.00325	0.04016
																					0.89985	0.00114	0.0069	0.00359	0.0035	0.03948
																					0.90051	0.00118	0.00809	0.00314	0.00358	0.0406
																					0.90116	0.00162	0.01008	0.00319	0.00332	0.04102
																					0.90182	0.00173	0.00902	0.00381	0.00315	0.03955
																					0.90247	0.00131	0.00702	0.00379	0.00334	0.04084
																					0.90313	0.001	0.00718	0.00328	0.00358	0.04158
																					0.90379	0.0014	0.00939	0.00309	0.00343	0.04229
																					0.90445	0.00166	0.00963	0.00354	0.0032	0.04217
																					0.90511	0.00144	0.00736	0.0038	0.00324	0.04172
																					0.90577	0.00117	0.00683	0.0034	0.00348	0.04181
																					0.90643	0.00138	0.00857	0.0032	0.00338	0.04171
																					0.9071	0.00179	0.00964	0.00345	0.00311	0.04198
																					0.90776	0.00175	0.00852	0.00389	0.00311	0.04318
																					0.90842	0.00158	0.00738	0.00352	0.00318	0.0422
																					0.90909	0.00161	0.00856	0.00304	0.00328	0.04402
																					0.90976	0.00174	0.01023	0.00306	0.0031	0.04242
																					0.91043	0.0017	0.0091	0.00347	0.00305	0.04405
																					0.91109	0.00135	0.0075	0.00349	0.00323	0.04556
																					0.91176	0.00135	0.00797	0.00304	0.00321	0.04285
																					0.91244	0.00172	0.00962	0.00306	0.00308	0.04429
																					0.91311	0.00184	0.00936	0.0035	0.00296	0.04348
																					0.91378	0.0016	0.00739	0.00369	0.00295	0.0439
																					0.91445	0.0013	0.00712	0.00313	0.00316	0.04469
																					0.91513	0.00159	0.00915	0.00294	0.00301	0.04526
																					0.91581	0.00184	0.00981	0.00333	0.00289	0.0442
																					0.91648	0.00184	0.00749	0.00356	0.00283	0.04287
																					0.91716	0.0014	0.00689	0.00316	0.00302	0.04476
																					0.91784	0.00156	0.00884	0.0028	0.00311	0.04431
																					0.91852	0.00198	0.01023	0.00314	0.00281	0.04408
																					0.9192	0.00198	0.00811	0.00364	0.00272	0.0454
																					0.91988	0.0015	0.0067	0.0033	0.00293	0.04635
																					0.92056	0.0015	0.00839	0.00279	0.00306	0.0465
																					0.92125	0.00195	0.01049	0.00293	0.00278	0.0456
																					0.92193	0.00199	0.00906	0.00355	0.00268	0.0472
																					0.92262	0.00157	0.00675	0.00335	0.00289	0.04601
																					0.92331	0.00135	0.00776	0.00277	0.00299	0.04711
																					0.92399	0.00187	0.01045	0.00286	0.00282	0.04787
																					0.92468	0.00216	0.00925	0.00345	0.00259	0.04874
																					0.92537	0.00167	0.00687	0.00339	0.00277	0.04609
																					0.92606	0.00134	0.00743	0.00279	0.003	0.05056
																					0.92676	0.00184	0.01004	0.00266	0.00277	0.04729
																					0.92745	0.00222	0.00968	0.00331	0.00251	0.05039
																					0.92814	0.00182	0.00708	0.00341	0.00262	0.04879
																					0.92884	0.00147	0.00712	0.00288	0.00289	0.04971
																					0.92954	0.00174	0.00975	0.00262	0.00275	0.04797
																					0.93023	0.00224	0.0097	0.00305	0.00244	0.04695
																					0.93093	0.00194	0.0073	0.00342	0.00254	0.05047
																					0.93163	0.00145	0.00704	0.00293	0.00285	0.04959
																					0.93233	0.00176	0.00957	0.00258	0.00271	0.04859
																					0.93303	0.00217	0.0102	0.00297	0.00244	0.04886
																					0.93373	0.002	0.00736	0.00332	0.00241	0.04994
																					0.93444	0.00145	0.007	0.00292	0.00273	0.05107
																					0.93514	0.0018	0.00909	0.00247	0.00263	0.04892
																					0.93585	0.00216	0.01032	0.00289	0.00241	0.05181
																					0.93656	0.00209	0.00769	0.00335	0.00239	0.05356
																					0.93726	0.00158	0.00678	0.00287	0.00261	0.05129
																					0.93797	0.00175	0.00894	0.00244	0.00257	0.0508
																					0.93868	0.00219	0.01039	0.00281	0.00234	0.05125
																					0.93939	0.00227	0.00765	0.00326	0.0023	0.05361
																					0.94011	0.00176	0.00673	0.00289	0.00249	0.05299
																					0.94082	0.00177	0.00892	0.0024	0.00252	0.05342
																					0.94153	0.00221	0.0103	0.00281	0.00234	0.05448
																					0.94225	0.00221	0.00773	0.00319	0.0022	0.05367
																					0.94297	0.00183	0.0066	0.00274	0.00242	0.05268
																					0.94368	0.00184	0.00894	0.00233	0.00245	0.05304
																					0.9444	0.00225	0.01027	0.00268	0.00226	0.05361
																					0.94512	0.00226	0.00773	0.00312	0.00216	0.05478
																					0.94584	0.00181	0.00691	0.00275	0.0024	0.05405
																					0.94656	0.00182	0.00891	0.00231	0.0024	0.05513
																					0.94729	0.00234	0.01012	0.00265	0.00212	0.05315
																					0.94801	0.00223	0.00769	0.00307	0.0021	0.05661
																					0.94874	0.0019	0.00678	0.00267	0.00233	0.05675
																					0.94946	0.00184	0.00906	0.00229	0.00235	0.05599
																					0.95019	0.00229	0.00995	0.00269	0.00213	0.05491
																					0.95092	0.00234	0.00751	0.00294	0.00197	0.05395
																					0.95165	0.00186	0.00686	0.00253	0.00219	0.05653
																					0.95238	0.00198	0.00925	0.00221	0.00224	0.05764
																					0.95311	0.00236	0.00971	0.00262	0.00203	0.05533
																					0.95385	0.00234	0.00735	0.00287	0.00203	0.05807
																					0.95458	0.0019	0.0071	0.00251	0.00215	0.05986
																					0.95532	0.00204	0.0093	0.00223	0.00215	0.05826
																					0.95605	0.0025	0.00942	0.00263	0.00189	0.05779
																					0.95679	0.00231	0.00708	0.00279	0.00189	0.05838
																					0.95753	0.00199	0.00723	0.00233	0.00214	0.05959
																					0.95827	0.00214	0.00973	0.00226	0.00208	0.06124
																					0.95901	0.00244	0.00925	0.00269	0.00185	0.05916
																					0.95975	0.00227	0.007	0.00269	0.00194	0.05935
																					0.9605	0.00196	0.00748	0.00224	0.00204	0.05936
																					0.96124	0.0023	0.00974	0.00221	0.00193	0.05975
																					0.96199	0.00257	0.00872	0.00262	0.00175	0.05935
																					0.96273	0.00228	0.00671	0.00257	0.00183	0.05795
																					0.96348	0.00203	0.00788	0.00216	0.00203	0.05867
																					0.96423	0.0024	0.00993	0.00221	0.00179	0.0574
																					0.96498	0.00254	0.00832	0.00263	0.0017	0.06047
																					0.96573	0.00227	0.00675	0.00242	0.00186	0.06328
																					0.96648	0.0021	0.00828	0.00205	0.00192	0.06626
																					0.96724	0.00244	0.00984	0.00227	0.00174	0.05995
																					0.96799	0.00256	0.00788	0.00256	0.00166	0.06447
																					0.96875	0.00228	0.0069	0.00226	0.00179	0.06413
																					0.96951	0.00221	0.00897	0.00195	0.00182	0.0626
																					0.97027	0.00259	0.00954	0.00224	0.00159	0.06524
																					0.97103	0.00256	0.00712	0.00247	0.00159	0.06288
																					0.97179	0.0022	0.00713	0.00214	0.00179	0.06599
																					0.97255	0.00232	0.00942	0.00198	0.00171	0.06432
																					0.97331	0.00263	0.00912	0.00233	0.00155	0.06336
																					0.97408	0.00246	0.00695	0.00237	0.00159	0.06678
																					0.97484	0.00221	0.00755	0.00199	0.00167	0.06707
																					0.97561	0.00239	0.00979	0.00206	0.0016	0.06579
																					0.97638	0.0027	0.00849	0.00235	0.00147	0.06795
																					0.97715	0.00247	0.00661	0.00225	0.00154	0.0687
																					0.97792	0.00233	0.00833	0.0019	0.00165	0.06767
																					0.97869	0.00261	0.00965	0.00198	0.00145	0.06794
																					0.97946	0.00266	0.00759	0.00235	0.00141	0.06934
																					0.98024	0.00244	0.00688	0.00203	0.00152	0.06926
																					0.98101	0.00235	0.00887	0.00182	0.00153	0.06806
																					0.98179	0.00265	0.00942	0.00214	0.00139	0.06851
																					0.98257	0.00263	0.00705	0.00226	0.00137	0.07339
																					0.98335	0.00239	0.00727	0.00188	0.00147	0.06869
																					0.98413	0.00251	0.00949	0.00178	0.00138	0.07018
																					0.98491	0.00277	0.00861	0.00213	0.00127	0.06925
																					0.98569	0.00255	0.00671	0.00208	0.00136	0.07516
																					0.98648	0.00236	0.00804	0.00177	0.00144	0.07188
																					0.98726	0.00262	0.00972	0.00184	0.00128	0.07106
																					0.98805	0.00279	0.0077	0.00217	0.00119	0.07346
																					0.98884	0.00255	0.00688	0.0019	0.00133	0.07541
																					0.98962	0.00254	0.00894	0.00168	0.00133	0.07171
																					0.99042	0.00277	0.00924	0.00196	0.00116	0.07201
																					0.99121	0.00278	0.00681	0.00206	0.00121	0.07442
																					0.992	0.00253	0.00736	0.00176	0.00134	0.07236
																					0.99279	0.00263	0.00944	0.00175	0.00123	0.07494
																					0.99359	0.00281	0.00834	0.00205	0.00113	0.0764
																					0.99439	0.00268	0.00672	0.00192	0.0012	0.0773
																					0.99518	0.00252	0.00828	0.00164	0.00126	0.07933
																					0.99598	0.00276	0.00939	0.0018	0.00112	0.07757
																					0.99678	0.00287	0.00724	0.00198	0.00107	0.07645
																					0.99759	0.00269	0.00696	0.00169	0.00115	0.07489
																					0.99839	0.00262	0.00919	0.00165	0.00116	0.07718
																					0.99919	0.00292	0.00847	0.00187	0.000992593	0.07734
																					1	0.00283	0.00682	0.00181	0.00106	0.07596
																					1.00081	0.00266	0.00795	0.00157	0.00112	0.07809
																					1.00162	0.00283	0.00917	0.00165	0.00104	0.07603
																					1.00243	0.00291	0.00773	0.00185	0.000976755	0.07628
																					1.00324	0.00276	0.00708	0.00164	0.00102	0.07767
																					1.00405	0.00268	0.00878	0.00152	0.00104	0.07772
																					1.00486	0.00293	0.00874	0.00177	0.000961275	0.0818
																					1.00568	0.00289	0.0068	0.00178	0.000956747	0.08119
																					1.00649	0.00269	0.00774	0.00151	0.00103	0.08039
																					1.00731	0.00291	0.00912	0.00151	0.000906099	0.08092
																					1.00813	0.003	0.00754	0.00174	0.000876982	0.08148
																					1.00895	0.0028	0.00692	0.00156	0.000934076	0.08068
																					1.00977	0.00279	0.00867	0.0014	0.000910296	0.0805
																					1.01059	0.00295	0.00867	0.00167	0.000822497	0.08092
																					1.01142	0.00296	0.00689	0.00164	0.000860526	0.08429
																					1.01224	0.00278	0.00789	0.00144	0.000909578	0.08004
																					1.01307	0.00294	0.00916	0.00148	0.000827883	0.08348
																					1.0139	0.00304	0.00752	0.00167	0.000760877	0.08966
																					1.01473	0.00289	0.007	0.00145	0.000853676	0.07729
																					1.01556	0.00287	0.00878	0.00138	0.000859964	0.09019
																					1.01639	0.00306	0.0083	0.00156	0.000726218	0.08707
																					1.01723	0.00299	0.0068	0.00151	0.00073955	0.08618
																					1.01806	0.00287	0.0078	0.00129	0.000801648	0.09241
																					1.0189	0.00303	0.00877	0.00139	0.000682625	0.08533
																					1.01974	0.00313	0.00714	0.00152	0.000679158	0.08653
																					1.02058	0.00296	0.00712	0.00135	0.000759071	0.09308
																					1.02142	0.00299	0.00879	0.00128	0.000733422	0.09096
																					1.02226	0.00312	0.00797	0.00147	0.000657828	0.08822
																					1.0231	0.00304	0.00685	0.00146	0.00066516	0.08933
																					1.02395	0.00289	0.00823	0.00122	0.000688408	0.08737
																					1.02479	0.00313	0.00853	0.00136	0.000599075	0.0913
																					1.02564	0.00311	0.00693	0.00143	0.000630599	0.09616
																					1.02649	0.00299	0.00744	0.00124	0.000658545	0.0876
																					1.02734	0.00303	0.00884	0.00125	0.00062662	0.09197
																					1.02819	0.00315	0.0076	0.00142	0.000582082	0.09302
																					1.02905	0.00308	0.00676	0.00125	0.000579878	0.0942
																					1.0299	0.00308	0.00841	0.00117	0.000563301	0.08985
																					1.03076	0.00318	0.00802	0.00132	0.000510557	0.09583
																					1.03161	0.00312	0.00678	0.00128	0.000544864	0.10019
																					1.03247	0.00302	0.00807	0.00114	0.000584267	0.09265
																					1.03333	0.00318	0.0085	0.00121	0.000487445	0.09507
																					1.0342	0.00322	0.00706	0.00127	0.0004859	0.0926
																					1.03506	0.00313	0.00738	0.00115	0.000514724	0.09558
																					1.03592	0.0031	0.00843	0.00116	0.000484635	0.09697
																					1.03679	0.00323	0.00733	0.00123	0.000428819	0.09939
																					1.03766	0.00316	0.00719	0.00115	0.000499405	0.09427
																					1.03853	0.00318	0.00836	0.00107	0.000447051	0.09519
																					1.0394	0.00323	0.00774	0.0012	0.000398609	0.09916
																					1.04027	0.00323	0.00695	0.00115	0.000444197	0.09931
																					1.04114	0.00318	0.00802	0.00106	0.000463596	0.1009
																					1.04202	0.00323	0.00807	0.00113	0.000421165	0.09692
																					1.04289	0.00325	0.00686	0.00114	0.000379054	0.10313
																					1.04377	0.00324	0.00749	0.00101	0.000406605	0.10015
																					1.04465	0.00321	0.00804	0.00105	0.000380186	0.09823
																					1.04553	0.0033	0.00697	0.0011	0.000373094	0.1026
																					1.04641	0.00326	0.00725	0.000993544	0.000365746	0.10282
																					1.0473	0.00324	0.00821	0.000980481	0.000357673	0.10643
																					1.04818	0.0033	0.00715	0.00107	0.000336877	0.10175
																					1.04907	0.00327	0.00693	0.000999081	0.000348175	0.10058
																					1.04996	0.00327	0.00806	0.000944936	0.000337279	0.1019
																					1.05085	0.00334	0.0076	0.00101	0.000296265	0.10579
																					1.05174	0.00333	0.00679	0.000951951	0.000325813	0.10525
																					1.05263	0.00326	0.0078	0.000898019	0.000314237	0.10347
																					1.05353	0.00336	0.00772	0.000971845	0.000268334	0.10418
																					1.05442	0.00335	0.00685	0.00096647	0.000280688	0.10478
																					1.05532	0.00332	0.00746	0.000886505	0.000296051	0.1082
																					1.05622	0.00333	0.00797	0.000903501	0.00026835	0.10626
																					1.05712	0.00339	0.00681	0.000926756	0.000244023	0.11159
																					1.05802	0.00342	0.00716	0.000805035	0.00023089	0.11023
																					1.05892	0.00334	0.00783	0.000894712	0.000243982	0.1105
																					1.05983	0.00339	0.00702	0.000912756	0.000222525	0.10346
																					1.06074	0.00339	0.00711	0.000821015	0.000232038	0.11489
																					1.06164	0.0034	0.00785	0.00083549	0.000215195	0.11679
																					1.06255	0.00345	0.00696	0.000835116	0.00017768	0.10858
																					1.06346	0.00344	0.00693	0.000803827	0.000185161	0.10191
																					1.06438	0.00344	0.00778	0.000757254	0.000187841	0.11141
																					1.06529	0.00346	0.00715	0.000837501	0.000147377	0.11572
																					1.06621	0.00342	0.00693	0.000798322	0.000179625	0.12073
																					1.06713	0.00342	0.00757	0.000745092	0.00017404	0.11095
																					1.06804	0.00346	0.00711	0.000764047	0.000141975	0.10308
																					1.06897	0.00347	0.00673	0.000730196	0.00014762	0.11269
																					1.06989	0.00346	0.00743	0.000687165	0.000163011	0.12584
																					1.07081	0.00348	0.00722	0.00074489	0.000119127	0.12275
																					1.07174	0.00348	0.00672	0.000736528	0.000141842	0.12475
																					1.07266	0.00349	0.00723	0.000667193	0.000113946	0.1125
																					1.07359	0.0035	0.00722	0.000723702	0.000114637	0.11154
																					1.07452	0.00346	0.00671	0.000715695	0.000144119	0.11659
																					1.07546	0.00351	0.00734	0.000630956	0.00010587	0.1144
																					1.07639	0.00349	0.00739	0.000676186	0.000101753	0.11658
																					1.07732	0.00353	0.00669	0.000664051	8.92415e-05	0.11354
																					1.07826	0.00353	0.00709	0.000610769	7.29366e-05	0.11928
																					1.0792	0.00351	0.00731	0.000656566	8.15311e-05	0.11976
																					1.08014	0.00358	0.00662	0.000626737	8.72126e-05	0.12618
																					1.08108	0.00356	0.00725	0.000633433	9.2142e-05	0.12817
																					1.08202	0.00354	0.00725	0.000610011	7.15178e-05	0.1172
																					1.08297	0.00358	0.0067	0.000602249	6.26539e-05	0.1289
																					1.08392	0.0036	0.00693	0.00053062	6.68821e-05	0.12057
																					1.08486	0.00356	0.00729	0.000584848	5.42027e-05	0.13198
																					1.08581	0.00358	0.00664	0.000577071	4.97042e-05	0.12545
																					1.08677	0.00361	0.0068	0.00051861	5.05394e-05	0.12271
																					1.08772	0.00357	0.00716	0.000565109	5.64985e-05	0.12979
																					1.08867	0.00363	0.00654	0.000565237	2.93662e-05	0.12503
																					1.08963	0.0036	0.00694	0.000528816	5.94339e-05	0.12297
																					1.09059	0.00362	0.00727	0.000534018	3.49559e-05	0.12054
																					1.09155	0.00364	0.00645	0.000502908	2.53859e-05	0.12581
																					1.09251	0.00364	0.00688	0.000501939	3.57397e-05	0.13039
																					1.09347	0.00366	0.0069	0.000499555	1.52968e-05	0.13193
																					1.09444	0.00365	0.00647	0.000474253	7.50215e-06	0.12713
																					1.09541	0.00365	0.00661	0.000433521	1.73539e-05	0.1205
																					1.09637	0.00365	0.00699	0.000456992	2.70823e-05	0.12728
																					1.09735	0.00368	0.00659	0.000443168	1.66443e-05	0.12844
																					1.09832	0.00368	0.00675	0.00041942	2.09513e-05	0.12857
																					1.09929	0.00367	0.00697	0.000469355	4.28813e-05	0.14052
																					1.10027	0.00367	0.00638	0.000423207	1.8499e-06	0.12622
																					1.10124	0.00368	0.00691	0.000417949	3.17126e-05	0.1321
																					1.10222	0.0037	0.00663	0.000414954	9.20635e-06	0.12979
																					1.1032	0.00369	0.00636	0.000407188	1.72643e-05	0.12646
																					1.10419	0.0037	0.00673	0.000387124	7.58722e-06	0.11836
																					1.10517	0.00369	0.00675	0.000404848	3.84014e-05	0.12807
																					1.10616	0.00369	0.00643	0.000389808	1.61686e-05	0.13974
																					1.10714	0.00374	0.00661	0.000358272	1.35959e-05	0.12587
																					1.10813	0.00371	0.00649	0.000365509	1.95494e-05	0.14136
																					1.10912	0.00373	0.00639	0.000348126	2.26815e-05	0.13221
																					1.11012	0.00376	0.0065	0.000334266	0	0.12934
																					1.11111	0.00374	0.00643	0.000333379	1.40403e-05	0.14907
																					1.11211	0.00375	0.0065	0.000338817	2.48194e-05	0.13152
																					1.11311	0.00376	0.00648	0.000314152	2.93265e-05	0.12936
																					1.11411	0.00375	0.00639	0.000324451	1.58305e-05	0.14166
																					1.11511	0.00377	0.00627	0.000313481	1.46304e-05	0.12982
																					1.11611	0.00378	0.00651	0.000297183	7.4575e-06	0.13647
																					1.11712	0.00375	0.00628	0.000308299	4.31776e-05	0.1334
																					1.11812	0.00379	0.0063	0.000277719	1.38586e-05	0.1216
																					1.11913	0.00376	0.00652	0.000310004	3.76712e-05	0.15417
																					1.12014	0.00377	0.00627	0.000266884	3.92752e-05	0.14334
																					1.12116	0.00379	0.00641	0.000269832	2.07926e-05	0.13928
																					1.12217	0.00379	0.00627	0.000257384	3.52358e-05	0.14707
[truncated: 645 more rows]

## Sheet: Figure 3
3a			3b			3c			3d					3e					3f					3g
Output			Output			Output			Transfer					Transfer					Transfer					On/off Switching
Drain Voltage	Drain Current		Drain Voltage	Drain Current		Drain Voltage	Drain Current		Gate Voltage	Drain Current	Gate Voltage	Drain Current		Gate Voltage	Drain Current	Gate Voltage	Drain Current		Gate Voltage	Drain Current	Gate Voltage	Drain Current		Cycles	Drain Current	Cycles	Drain Current
V	uA		V	uA		V	uA		V	A	V	A		V	A	V	A		V	A	V	A			A		A
-0.1	-0.25605		-0.1	-1.48952		-0.1	-39.4639		20	2.37158e-07	20	3.03881e-08		20	2.25269e-07	20	2.30531e-08		20	2.20422e-07	20	7.82325e-06		0.00075	3.86e-06	0.00079	7.32e-06
-0.0984	-0.25428		-0.0984	-1.4793		-0.0984	-38.7206		19.6	1.31954e-07	19.6	2.44464e-08		19.6	1.38261e-07	19.6	1.71178e-08		19.6	6.11647e-08	19.6	8.7549e-06		0.10902	1.42485e-07	0.10908	1.45424e-07
-0.0968	-0.25217		-0.0968	-1.4691		-0.0968	-37.9834		19.2	1.00667e-07	19.2	1.90199e-08		19.2	9.85915e-08	19.2	1.22843e-08		19.2	4.58432e-08	19.2	9.6248e-06		0.2032	2.58603e-07	0.20075	1.4908e-07
-0.0952	-0.25031		-0.0952	-1.45805		-0.0952	-37.2484		18.8	8.26975e-08	18.8	1.32884e-08		18.8	7.2039e-08	18.8	7.92525e-09		18.8	1.52543e-07	18.8	1.0475e-05		0.30075	3.30782e-07	0.30071	1.48502e-07
-0.0936	-0.2484		-0.0936	-1.44787		-0.0936	-36.5514		18.4	7.17915e-08	18.4	6.53087e-09		18.4	5.85961e-08	18.4	3.0375e-09		18.4	2.47067e-07	18.4	1.13167e-05		0.40317	4.40407e-07	0.40071	1.44318e-07
-0.092	-0.24614		-0.092	-1.43484		-0.092	-35.8354		18	6.37809e-08	18	6.2425e-10		18	5.06846e-08	18	3.10638e-09		18	3.38628e-07	18	1.21579e-05		0.50565	0.00011652	0.50816	0.0002423
-0.0904	-0.24373		-0.0904	-1.42211		-0.0904	-35.1253		17.6	5.78518e-08	17.6	5.40863e-09		17.6	4.57429e-08	17.6	9.1325e-09		17.6	4.28578e-07	17.6	1.29731e-05		0.6007	0.00010767	0.60074	0.00021652
-0.0888	-0.24137		-0.0888	-1.40823		-0.0888	-34.4148		17.2	5.2758e-08	17.2	1.30255e-08		17.2	4.2084e-08	17.2	1.54736e-08		17.2	5.17971e-07	17.2	1.37953e-05		0.70071	0.00010306	0.70075	0.00019894
-0.0872	-0.23899		-0.0872	-1.39527		-0.0872	-33.7416		16.8	4.7291e-08	16.8	2.20498e-08		16.8	3.76829e-08	16.8	1.64725e-08		16.8	6.05848e-07	16.8	1.46024e-05		0.80075	0.00010575	0.80074	0.00019534
-0.0856	-0.23645		-0.0856	-1.38118		-0.0856	-33.039		16.4	4.29356e-08	16.4	3.24065e-08		16.4	3.38417e-08	16.4	2.1506e-08		16.4	6.93893e-07	16.4	1.54104e-05		0.90075	0.00010999	0.90075	0.00019184
-0.084	-0.23381		-0.084	-1.36605		-0.084	-32.3436		16	3.81853e-08	16	4.41237e-08		16	3.06746e-08	16	2.75204e-08		16	7.81599e-07	16	1.62282e-05		1.01139	7.7468e-08	1.03241	3.3978e-08
-0.0824	-0.23109		-0.0824	-1.35166		-0.0824	-31.6592		15.6	3.29089e-08	15.6	5.77509e-08		15.6	2.74387e-08	15.6	3.43544e-08		15.6	8.69219e-07	15.6	1.70301e-05		1.11103	4.47e-07	1.1007	6.7519e-08
-0.0808	-0.2285		-0.0808	-1.33619		-0.0808	-30.9984		15.2	2.76732e-08	15.2	7.33459e-08		15.2	2.44465e-08	15.2	4.22404e-08		15.2	9.57972e-07	15.2	1.78392e-05		1.20071	9.898e-07	1.20074	8.6223e-08
-0.0792	-0.22562		-0.0792	-1.31993		-0.0792	-30.3171		14.8	2.31866e-08	14.8	9.14739e-08		14.8	2.08367e-08	14.8	5.0947e-08		14.8	1.04535e-06	14.8	1.86486e-05		1.30071	7.334e-07	1.3007	8.9492e-08
-0.0776	-0.22263		-0.0776	-1.30294		-0.0776	-29.6382		14.4	1.75267e-08	14.4	1.12509e-07		14.4	1.73e-08	14.4	6.1255e-08		14.4	1.1353e-06	14.4	1.94387e-05		1.40075	7.412e-07	1.40074	9.4227e-08
-0.076	-0.21949		-0.076	-1.28557		-0.076	-28.9635		14	1.02666e-08	14	1.42494e-07		14	1.37418e-08	14	7.32695e-08		14	1.22232e-06	14	2.02558e-05		1.50553	0.00013374	1.50891	0.00020212
-0.0744	-0.21632		-0.0744	-1.2673		-0.0744	-28.2934		13.6	1.59075e-09	13.6	2.10774e-07		13.6	1.37315e-08	13.6	8.74651e-08		13.6	1.31171e-06	13.6	2.10456e-05		1.60075	0.00012153	1.6007	0.0001915
-0.0728	-0.21337		-0.0728	-1.25028		-0.0728	-27.6518		13.2	7.97812e-09	13.2	2.71667e-07		13.2	1.06185e-08	13.2	1.04142e-07		13.2	1.40227e-06	13.2	2.18522e-05		1.70071	0.00011507	1.70071	0.00018018
-0.0712	-0.20996		-0.0712	-1.23149		-0.0712	-26.9959		12.8	1.91359e-08	12.8	3.40635e-07		12.8	6.9445e-09	12.8	1.3026e-07		12.8	1.49172e-06	12.8	2.26474e-05		1.80074	0.00012521	1.80075	0.00018542
-0.0696	-0.20668		-0.0696	-1.21192		-0.0696	-26.3313		12.4	3.17099e-08	12.4	4.20205e-07		12.4	2.68525e-09	12.4	1.97856e-07		12.4	1.58013e-06	12.4	2.34556e-05		1.90075	9.528e-05	1.9007	0.00018698
-0.068	-0.20322		-0.068	-1.19224		-0.068	-25.6691		12	4.62559e-08	12	5.10894e-07		12	2.352e-09	12	2.53727e-07		12	1.67069e-06	12	2.42587e-05		2.01139	6.9119e-08	2.03244	2.4823e-08
-0.0664	-0.19985		-0.0664	-1.1735		-0.0664	-25.05		11.6	6.36837e-08	11.6	6.19106e-07		11.6	8.15725e-09	11.6	3.14143e-07		11.6	1.76154e-06	11.6	2.50442e-05		2.1193	1.6827e-08	2.10075	5.4973e-08
-0.0648	-0.19634		-0.0648	-1.15238		-0.0648	-24.4055		11.2	8.31975e-08	11.2	7.46012e-07		11.2	1.57535e-08	11.2	3.8553e-07		11.2	1.85172e-06	11.2	2.58249e-05		2.20075	9.4355e-09	2.2007	6.2672e-08
-0.0632	-0.19253		-0.0632	-1.13099		-0.0632	-23.7533		10.8	1.04482e-07	10.8	8.95259e-07		10.8	2.48507e-08	10.8	4.72382e-07		10.8	1.94201e-06	10.8	2.66214e-05		2.3183	4.0553e-09	2.30075	7.1637e-08
-0.0616	-0.18882		-0.0616	-1.10973		-0.0616	-23.1078		10.4	1.36439e-07	10.4	8.94405e-07		10.4	3.60206e-08	10.4	5.816e-07		10.4	2.03062e-06	10.4	2.73911e-05		2.43848	3.8724e-09	2.4007	7.4909e-08
-0.06	-0.18526		-0.06	-1.08927		-0.06	-22.4944		10	2.06844e-07	10	1.05377e-06		10	5.0025e-08	10	7.15046e-07		10	2.12122e-06	10	2.81747e-05		2.50878	0.00010775	2.50892	0.00020518
-0.0584	-0.18135		-0.0584	-1.06623		-0.0584	-21.8558		9.6	2.52166e-07	9.6	1.28942e-06		9.6	6.75791e-08	9.6	8.77064e-07		9.6	2.21325e-06	9.6	2.89632e-05		2.60075	0.0001073	2.6007	0.00019192
-0.0568	-0.17748		-0.0568	-1.04314		-0.0568	-21.2208		9.2	2.96206e-07	9.2	1.69419e-06		9.2	8.99538e-08	9.2	8.85434e-07		9.2	2.30327e-06	9.2	2.97455e-05		2.70071	0.0001002	2.70075	0.00017974
-0.0552	-0.17346		-0.0552	-1.02042		-0.0552	-20.5826		8.8	3.46465e-07	8.8	2.0077e-06		8.8	1.16373e-07	8.8	1.05842e-06		8.8	2.39614e-06	8.8	3.05175e-05		2.80074	9.095e-05	2.8007	0.00017236
-0.0536	-0.16966		-0.0536	-0.99796		-0.0536	-19.983		8.4	3.86488e-07	8.4	2.32469e-06		8.4	1.53218e-07	8.4	1.31558e-06		8.4	2.48722e-06	8.4	3.12899e-05		2.90071	8.957e-05	2.90075	0.0001677
-0.052	-0.16566		-0.052	-0.97378		-0.052	-19.3407		8	4.30667e-07	8	2.65744e-06		8	2.33424e-07	8	1.7871e-06		8	2.5762e-06	8	3.20477e-05		3.0114	6.8823e-08	3.03234	3.6278e-08
-0.0504	-0.16134		-0.0504	-0.9492		-0.0504	-18.7173		7.6	4.72119e-07	7.6	2.95765e-06		7.6	2.91768e-07	7.6	2.17624e-06		7.6	2.66991e-06	7.6	3.28056e-05		3.11931	1.23e-08	3.10075	5.8355e-08
-0.0488	-0.15716		-0.0488	-0.92446		-0.0488	-18.0968		7.2	5.17795e-07	7.2	3.28145e-06		7.2	3.53331e-07	7.2	2.59621e-06		7.2	2.75848e-06	7.2	3.35728e-05		3.20323	2.16618e-07	3.20074	6.931e-08
-0.0472	-0.15305		-0.0472	-0.90043		-0.0472	-17.4965		6.8	4.68641e-07	6.8	3.61844e-06		6.8	4.21026e-07	6.8	3.05334e-06		6.8	2.85013e-06	6.8	3.42952e-05		3.30317	3.44656e-07	3.30075	7.1153e-08
-0.0456	-0.14868		-0.0456	-0.87433		-0.0456	-16.8785		6.4	5.00161e-07	6.4	3.88725e-06		6.4	4.94549e-07	6.4	3.54831e-06		6.4	2.93974e-06	6.4	3.50516e-05		3.40314	3.12111e-07	3.40074	7.2275e-08
-0.044	-0.14412		-0.044	-0.84829		-0.044	-16.2515		6	5.22049e-07	6	4.18577e-06		6	5.72424e-07	6	4.07601e-06		6	3.03139e-06	6	3.57964e-05		3.50554	0.00011781	3.50891	0.00020192
-0.0424	-0.13964		-0.0424	-0.82211		-0.0424	-15.6383		5.6	5.42617e-07	5.6	4.45936e-06		5.6	6.54616e-07	5.6	4.62536e-06		5.6	3.12293e-06	5.6	3.6547e-05		3.6007	0.00012262	3.6007	0.00017738
-0.0408	-0.1353		-0.0408	-0.79684		-0.0408	-15.0491		5.2	5.64044e-07	5.2	4.63283e-06		5.2	7.41281e-07	5.2	5.19516e-06		5.2	3.21341e-06	5.2	3.72969e-05		3.70075	0.00011487	3.70074	0.00016972
-0.0392	-0.13059		-0.0392	-0.76906		-0.0392	-14.4312		4.8	5.70924e-07	4.8	5.02464e-06		4.8	7.60301e-07	4.8	5.75203e-06		4.8	3.30109e-06	4.8	3.80219e-05		3.80075	0.00010535	3.80074	0.00017046
-0.0376	-0.12585		-0.0376	-0.7415		-0.0376	-13.8174		4.4	6.19406e-07	4.4	5.15654e-06		4.4	8.29561e-07	4.4	6.29678e-06		4.4	3.3918e-06	4.4	3.87591e-05		3.90071	9.899e-05	3.9007	0.00015516
-0.036	-0.12118		-0.036	-0.71345		-0.036	-13.2108		4	6.22451e-07	4	6.4421e-06		4	8.97985e-07	4	6.81975e-06		4	3.48084e-06	4	3.94777e-05		4.01136	6.8466e-08	4.03241	2.0583e-08
-0.0344	-0.11661		-0.0344	-0.68674		-0.0344	-12.6316		3.6	6.37461e-07	3.6	7.06352e-06		3.6	9.63461e-07	3.6	7.31437e-06		3.6	3.57171e-06	3.6	4.01723e-05		4.10319	8.0324e-08	4.10071	5.4854e-08
-0.0328	-0.1117		-0.0328	-0.65805		-0.0328	-12.022		3.2	5.74579e-07	3.2	7.37949e-06		3.2	1.02532e-06	3.2	7.7908e-06		3.2	3.65994e-06	3.2	4.0911e-05		4.20075	8.6724e-08	4.20074	5.8523e-08
-0.0312	-0.10679		-0.0312	-0.6289		-0.0312	-11.4161		2.8	6.06689e-07	2.8	7.61311e-06		2.8	1.08087e-06	2.8	8.25464e-06		2.8	3.74991e-06	2.8	4.16308e-05		4.30071	7.9633e-08	4.30075	6.291e-08
-0.0296	-0.10173		-0.0296	-0.59974		-0.0296	-10.813		2.4	6.15704e-07	2.4	7.80456e-06		2.4	1.12896e-06	2.4	8.68542e-06		2.4	3.84082e-06	2.4	4.23504e-05		4.40071	7.5878e-08	4.40074	6.6638e-08
-0.028	-0.09696		-0.028	-0.5716		-0.028	-10.2381		2	6.40359e-07	2	8.09373e-06		2	1.17402e-06	2	9.08089e-06		2	3.92892e-06	2	4.30517e-05		4.50826	0.00011439	4.50885	0.0001934
-0.0264	-0.09182		-0.0264	-0.54139		-0.0264	-9.63545		1.6	5.89947e-07	1.6	8.23702e-06		1.6	1.20871e-06	1.6	9.45169e-06		1.6	4.01563e-06	1.6	4.36101e-05		4.60074	0.0001063	4.60075	0.00017414
-0.0248	-0.08663		-0.0248	-0.51076		-0.0248	-9.03924		1.2	5.92086e-07	1.2	8.63124e-06		1.2	1.27096e-06	1.2	9.82745e-06		1.2	4.09184e-06	1.2	4.42389e-05		4.70075	9.685e-05	4.7007	0.0001738
-0.0232	-0.0814		-0.0232	-0.4798		-0.0232	-8.43995		0.8	6.1315e-07	0.8	8.67963e-06		0.8	1.3945e-06	0.8	1.01806e-05		0.8	4.17274e-06	0.8	4.4753e-05		4.80075	9.644e-05	4.8007	0.00016742
-0.0216	-0.07641		-0.0216	-0.45043		-0.0216	-7.8723		0.4	6.60074e-07	0.4	8.81158e-06		0.4	1.46028e-06	0.4	1.05233e-05		0.4	4.24575e-06	0.4	4.5149e-05		4.90071	8.58e-05	4.90075	0.000162
-0.02	-0.07107		-0.02	-0.41892		-0.02	-7.27647		0	7.52859e-07	0	9.0201e-06		0	1.51535e-06	0	1.03716e-05		0	4.31328e-06	0	4.57093e-05		5.01136	6.3297e-08	5.03248	2.4614e-08
-0.0184	-0.06571		-0.0184	-0.38712		-0.0184	-6.68236		-0.4	7.63841e-07	-0.4	9.18118e-06		-0.4	1.5631e-06	-0.4	1.0554e-05		-0.4	4.3855e-06	-0.4	4.62262e-05		5.1193	2.9267e-08	5.10075	6.2852e-08
-0.0168	-0.06024		-0.0168	-0.35485		-0.0168	-6.08931		-0.8	7.72064e-07	-0.8	9.31475e-06		-0.8	1.63013e-06	-0.8	1.08346e-05		-0.8	4.46579e-06	-0.8	4.68011e-05		5.20071	3.07065e-08	5.20074	7.1729e-08
-0.0152	-0.05473		-0.0152	-0.32233		-0.0152	-5.49703		-1.2	7.01492e-07	-1.2	9.15217e-06		-1.2	1.68189e-06	-1.2	1.11904e-05		-1.2	4.54075e-06	-1.2	4.75005e-05		5.30076	2.7534e-08	5.30075	7.8676e-08
-0.0136	-0.04947		-0.0136	-0.29121		-0.0136	-4.93562		-1.6	7.60795e-07	-1.6	9.19829e-06		-1.6	1.72554e-06	-1.6	1.16109e-05		-1.6	4.62757e-06	-1.6	4.82214e-05		5.42159	1.1487e-08	5.40074	8.3458e-08
-0.012	-0.04386		-0.012	-0.25814		-0.012	-4.34648		-2	9.31284e-07	-2	9.37644e-06		-2	1.77108e-06	-2	1.20859e-05		-2	4.7178e-06	-2	4.88932e-05		5.50872	6.716e-05	5.50885	0.0001793
-0.0104	-0.03821		-0.0104	-0.22461		-0.0104	-3.75752		-2.4	9.41435e-07	-2.4	9.57149e-06		-2.4	1.83044e-06	-2.4	1.26484e-05		-2.4	4.80762e-06	-2.4	4.95903e-05		5.60075	0.00012067	5.6007	0.00017634
-0.0088	-0.03249		-0.0088	-0.19088		-0.0088	-3.17053		-2.8	9.90076e-07	-2.8	9.68976e-06		-2.8	1.89478e-06	-2.8	1.36726e-05		-2.8	4.89601e-06	-2.8	5.02573e-05		5.70071	0.00011517	5.7007	0.0001731
-0.0072	-0.027		-0.0072	-0.15848		-0.0072	-2.61209		-3.2	1.03624e-06	-3.2	1.00876e-05		-3.2	1.95979e-06	-3.2	1.43382e-05		-3.2	4.98029e-06	-3.2	5.09123e-05		5.80071	0.00011127	5.80074	0.0001703
-0.0056	-0.02117		-0.0056	-0.12394		-0.0056	-2.02683		-3.6	1.02051e-06	-3.6	8.43336e-06		-3.6	2.03176e-06	-3.6	1.49916e-05		-3.6	5.06854e-06	-3.6	5.15524e-05		5.90075	9.73e-05	5.9007	0.0001591
-0.004	-0.01531		-0.004	-0.08927		-0.004	-1.44325		-4	9.99929e-07	-4	9.53339e-06		-4	2.10601e-06	-4	1.5638e-05		-4	5.15339e-06	-4	5.21859e-05		6.01134	6.8988e-08	6.03246	2.6451e-08
-0.0024	-0.00938		-0.0024	-0.05401		-0.0024	-0.8596		-4.4	9.72912e-07	-4.4	9.5687e-06		-4.4	2.17961e-06	-4.4	1.63001e-05		-4.4	5.23673e-06	-4.4	5.28235e-05		6.1193	1.16905e-08	6.10075	6.1186e-08
-0.0008	-0.0037		-0.0008	-0.02044		-0.0008	-0.30424		-4.8	9.95662e-07	-4.8	9.96877e-06		-4.8	2.25434e-06	-4.8	1.69871e-05		-4.8	5.31712e-06	-4.8	5.34586e-05		6.20075	1.1649e-08	6.20074	6.3609e-08
0.0008	0.00233		0.0008	0.01532		0.0008	0.27837		-5.2	1.00444e-06	-5.2	1.0174e-05		-5.2	2.32787e-06	-5.2	1.76664e-05		-5.2	5.40261e-06	-5.2	5.40601e-05		6.30075	1.40955e-08	6.30075	6.4202e-08
0.0024	0.00842		0.0024	0.05135		0.0024	0.85763		-5.6	1.03102e-06	-5.6	1.03654e-05		-5.6	2.39747e-06	-5.6	1.83508e-05		-5.6	5.48272e-06	-5.6	5.46749e-05		6.40075	1.36845e-08	6.40074	6.4318e-08
0.004	0.01456		0.004	0.08781		0.004	1.43679		-6	1.02877e-06	-6	1.00492e-05		-6	2.46774e-06	-6	1.90434e-05		-6	5.56259e-06	-6	5.52651e-05		6.50877	8.206e-05	6.50886	0.00018198
0.0056	0.02081		0.0056	0.1247		0.0056	2.0139		-6.4	1.06054e-06	-6.4	1.01208e-05		-6.4	2.54094e-06	-6.4	1.97421e-05		-6.4	5.64287e-06	-6.4	5.58191e-05		6.60071	9.905e-05	6.60074	0.00016696
0.0072	0.02676		0.0072	0.16003		0.0072	2.56334		-6.8	1.07599e-06	-6.8	1.02425e-05		-6.8	2.6125e-06	-6.8	2.04299e-05		-6.8	5.72041e-06	-6.8	5.6369e-05		6.70071	0.00010708	6.70075	0.00015508
0.0088	0.03307		0.0088	0.19742		0.0088	3.14039		-7.2	1.03805e-06	-7.2	1.02415e-05		-7.2	2.682e-06	-7.2	2.11151e-05		-7.2	5.79891e-06	-7.2	5.68995e-05		6.80075	0.00010502	6.80074	0.00015242
0.0104	0.03941		0.0104	0.23504		0.0104	3.71567		-7.6	8.06621e-07	-7.6	9.90816e-06		-7.6	2.75759e-06	-7.6	2.18229e-05		-7.6	5.87734e-06	-7.6	5.7492e-05		6.90071	9.97e-05	6.90075	0.00015854
0.012	0.04584		0.012	0.2731		0.012	4.29131		-8	7.7674e-07	-8	9.22765e-06		-8	2.83609e-06	-8	2.25011e-05		-8	5.95539e-06	-8	5.80495e-05		7.01141	6.8835e-08	7.03247	1.6077e-08
0.0136	0.052		0.0136	0.30964		0.0136	4.83923		-8.4	8.49895e-07	-8.4	9.71081e-06		-8.4	2.92468e-06	-8.4	2.32023e-05		-8.4	6.03457e-06	-8.4	5.8569e-05		7.11931	1.5197e-08	7.10075	4.5968e-08
0.0152	0.05847		0.0152	0.34834		0.0152	5.41466		-8.8	9.65559e-07	-8.8	9.83417e-06		-8.8	3.01476e-06	-8.8	2.39333e-05		-8.8	6.10453e-06	-8.8	5.8998e-05		7.20071	1.58805e-08	7.2007	5.4614e-08
0.0168	0.06504		0.0168	0.38698		0.0168	5.98662		-9.2	8.57024e-07	-9.2	1.18455e-05		-9.2	3.1094e-06	-9.2	2.46865e-05		-9.2	6.17197e-06	-9.2	5.94615e-05		7.30071	1.6735e-08	7.30075	5.752e-08
0.0184	0.07165		0.0184	0.426		0.0184	6.55932		-9.6	8.76726e-07	-9.6	1.0511e-05		-9.6	3.20542e-06	-9.6	2.54657e-05		-9.6	6.23489e-06	-9.6	5.98795e-05		7.40075	1.75885e-08	7.40074	6.2543e-08
0.02	0.07799		0.02	0.46388		0.02	7.10236		-10	8.78845e-07	-10	1.00849e-05		-10	3.31415e-06	-10	2.63128e-05		-10	6.29981e-06	-10	6.0317e-05		7.50875	9.362e-05	7.50881	0.00018902
0.0216	0.08466		0.0216	0.50338		0.0216	7.67342		-10.4	8.87312e-07	-10.4	1.05662e-05		-10.4	3.42788e-06	-10.4	2.71955e-05		-10.4	6.36313e-06	-10.4	6.07105e-05		7.60075	9.753e-05	7.6007	0.00018048
0.0232	0.09139		0.0232	0.54341		0.0232	8.24509		-10.8	8.87099e-07	-10.8	1.08254e-05		-10.8	3.53652e-06	-10.8	2.81776e-05		-10.8	6.42978e-06	-10.8	6.11525e-05		7.70071	0.00010114	7.7007	0.0001652
0.0248	0.09819		0.0248	0.58337		0.0248	8.81478		-11.2	9.40395e-07	-11.2	1.04464e-05		-11.2	3.64156e-06	-11.2	2.91428e-05		-11.2	6.4958e-06	-11.2	6.16345e-05		7.80074	9.003e-05	7.80074	0.00015818
0.0264	0.10472		0.0264	0.62232		0.0264	9.35398		-11.6	8.85224e-07	-11.6	1.0702e-05		-11.6	3.75528e-06	-11.6	3.0187e-05		-11.6	6.55904e-06	-11.6	6.21305e-05		7.90071	9.359e-05	7.90075	0.00015076
0.028	0.11162		0.028	0.66347		0.028	9.92645		-12	9.09141e-07	-12	1.03296e-05		-12	3.88089e-06	-12	3.12369e-05		-12	6.62906e-06	-12	6.26525e-05		8.01127	6.997e-08	8.03243	2.5088e-08
0.0296	0.11852		0.0296	0.70448		0.0296	10.4952		-12.4	8.84335e-07	-12.4	1.18085e-05		-12.4	4.00776e-06	-12.4	3.22782e-05		-12.4	6.70198e-06	-12.4	6.31775e-05		8.11926	1.2046e-08	8.10071	4.7826e-08
0.0312	0.12544		0.0312	0.74598		0.0312	11.0608		-12.8	9.0042e-07	-12.8	1.16879e-05		-12.8	4.13513e-06	-12.8	3.33531e-05		-12.8	6.776e-06	-12.8	6.3655e-05		8.20075	1.77355e-08	8.20074	5.9665e-08
0.0328	0.13221		0.0328	0.78543		0.0328	11.6013		-13.2	7.94977e-07	-13.2	1.12551e-05		-13.2	4.26208e-06	-13.2	3.44535e-05		-13.2	6.84652e-06	-13.2	6.41415e-05		8.30071	2.09735e-08	8.30071	6.2749e-08
0.0344	0.13935		0.0344	0.82707		0.0344	12.1672		-13.6	8.11234e-07	-13.6	1.1608e-05		-13.6	4.39696e-06	-13.6	3.56067e-05		-13.6	6.91803e-06	-13.6	6.459e-05		8.40075	2.12055e-08	8.4007	6.3606e-08
0.036	0.14648		0.036	0.86967		0.036	12.7359		-14	8.09255e-07	-14	1.18053e-05		-14	4.54395e-06	-14	3.6766e-05		-14	6.98494e-06	-14	6.50855e-05		8.50887	7.627e-05	8.50894	0.00016798
0.0376	0.15364		0.0376	0.91217		0.0376	13.3008		-14.4	8.07173e-07	-14.4	1.10214e-05		-14.4	4.68164e-06	-14.4	3.79105e-05		-14.4	7.05325e-06	-14.4	6.553e-05		8.6007	9.417e-05	8.60075	0.0001638
0.0392	0.16082		0.0392	0.95526		0.0392	13.8672		-14.8	8.37309e-07	-14.8	1.12791e-05		-14.8	4.82895e-06	-14.8	3.90914e-05		-14.8	7.12246e-06	-14.8	6.5987e-05		8.70071	9.048e-05	8.70075	0.00015742
0.0408	0.16771		0.0408	0.99677		0.0408	14.4081		-15.2	7.57901e-07	-15.2	1.14406e-05		-15.2	4.97811e-06	-15.2	4.03055e-05		-15.2	7.1892e-06	-15.2	6.6395e-05		8.8007	9.766e-05	8.80074	0.0001511
0.0424	0.17491		0.0424	1.0398		0.0424	14.9715		-15.6	7.87487e-07	-15.6	1.14193e-05		-15.6	5.15168e-06	-15.6	4.15331e-05		-15.6	7.25533e-06	-15.6	6.6811e-05		8.90075	7.027e-05	8.90075	0.00014908
0.044	0.18228		0.044	1.08347		0.044	15.5348		-16	7.88929e-07	-16	1.18784e-05		-16	5.30813e-06	-16	4.27566e-05		-16	7.32214e-06	-16	6.725e-05		9.0113	6.8642e-08	9.03248	1.3358e-08
0.0456	0.18971		0.0456	1.12724		0.0456	16.0962		-16.4	8.54152e-07	-16.4	1.17189e-05		-16.4	5.46819e-06	-16.4	4.40115e-05		-16.4	7.38675e-06	-16.4	6.76865e-05		9.11935	1.8188e-08	9.10071	4.5414e-08
0.0472	0.1971		0.0472	1.16945		0.0472	16.6333		-16.8	8.3626e-07	-16.8	1.19875e-05		-16.8	5.6193e-06	-16.8	4.53063e-05		-16.8	7.4476e-06	-16.8	6.8076e-05		9.20071	2.6173e-08	9.20074	5.4393e-08
0.0488	0.20459		0.0488	1.21394		0.0488	17.1983		-17.2	8.2175e-07	-17.2	1.19609e-05		-17.2	5.77727e-06	-17.2	4.67139e-05		-17.2	7.51235e-06	-17.2	6.8484e-05		9.30075	2.7563e-08	9.30071	6.0395e-08
0.0504	0.21207		0.0504	1.25802		0.0504	17.7575		-17.6	8.84784e-07	-17.6	1.06911e-05		-17.6	5.93422e-06	-17.6	4.8023e-05		-17.6	7.57318e-06	-17.6	6.88855e-05		9.40071	2.81275e-08	9.4007	6.4512e-08
0.052	0.21972		0.052	1.30304		0.052	18.3207		-18	8.62421e-07	-18	1.11834e-05		-18	6.09456e-06	-18	4.93455e-05		-18	7.63459e-06	-18	6.927e-05		9.50885	6.691e-05	9.50888	0.00017552
0.0536	0.22692		0.0536	1.34629		0.0536	18.8559		-18.4	8.80013e-07	-18.4	1.20145e-05		-18.4	6.2616e-06	-18.4	5.07012e-05		-18.4	7.6959e-06	-18.4	6.9663e-05		9.60075	5.571e-05	9.6007	0.00016614
0.0552	0.2346		0.0552	1.39212		0.0552	19.4139		-18.8	8.86341e-07	-18.8	1.27394e-05		-18.8	6.412e-06	-18.8	5.21284e-05		-18.8	7.75778e-06	-18.8	7.0055e-05		9.70075	5.243e-05	9.70075	0.000154
0.0568	0.24212		0.0568	1.43758		0.0568	19.9782		-19.2	8.26507e-07	-19.2	1.32343e-05		-19.2	6.56757e-06	-19.2	5.35355e-05		-19.2	7.81854e-06	-19.2	7.04295e-05		9.80074	6.236e-05	9.80074	0.00015324
0.0584	0.24989		0.0584	1.48372		0.0584	20.5294		-19.6	8.5593e-07	-19.6	1.09809e-05		-19.6	8.15656e-06	-19.6	5.5034e-05		-19.6	7.87474e-06	-19.6	7.0829e-05		9.90075	5.145e-05	9.90075	0.00014436
0.06	0.25746		0.06	1.52738		0.06	21.0701		-20	8.80659e-07	-20	1.16668e-05		-20	8.3613e-06	-20	5.65805e-05		-20	7.93403e-06	-20	7.11895e-05		10.0114	6.4175e-08	10.0324	4.0611e-08
0.0616	0.26537		0.0616	1.57433		0.0616	21.6299		-20	8.20214e-07	-20	1.20073e-05		-20	8.15721e-06	-20	5.60619e-05		-20	7.84751e-06	-20	7.0359e-05		10.1193	6.5645e-09	10.1007	5.1594e-08
0.0632	0.27312		0.0632	1.62059		0.0632	22.1871		-19.6	6.31361e-07	-19.6	1.04377e-05		-19.6	7.90079e-06	-19.6	5.46386e-05		-19.6	7.62972e-06	-19.6	6.848e-05		10.2007	1.76985e-08	10.2007	5.5502e-08
0.0648	0.28101		0.0648	1.66728		0.0648	22.7376		-19.2	6.22446e-07	-19.2	9.99201e-06		-19.2	7.73205e-06	-19.2	5.3857e-05		-19.2	7.42844e-06	-19.2	6.67265e-05		10.3007	2.5984e-08	10.3007	6.2059e-08
0.0664	0.28892		0.0664	1.7139		0.0664	23.294		-18.8	5.71576e-07	-18.8	1.02178e-05		-18.8	7.5809e-06	-18.8	5.31057e-05		-18.8	7.24055e-06	-18.8	6.51305e-05		10.4008	3.1477e-08	10.4007	6.4739e-08
0.068	0.29664		0.068	1.76029		0.068	23.8267		-18.4	6.14954e-07	-18.4	1.05499e-05		-18.4	7.43546e-06	-18.4	5.22903e-05		-18.4	7.06078e-06	-18.4	6.3595e-05		10.5089	6.509e-05	10.5089	0.00016712
0.0696	0.30479		0.0696	1.80812		0.0696	24.3878		-18	6.12825e-07	-18	1.05384e-05		-18	7.28116e-06	-18	5.14764e-05		-18	6.89235e-06	-18	6.2168e-05		10.6007	5.264e-05	10.6007	0.00015586
0.0712	0.31289		0.0712	1.85639		0.0712	24.9478		-17.6	5.89061e-07	-17.6	1.06662e-05		-17.6	7.14046e-06	-17.6	5.06348e-05		-17.6	6.72654e-06	-17.6	6.0767e-05		10.7032	3.65075e-05	10.7007	0.00014828
0.0728	0.32087		0.0728	1.90371		0.0728	25.5022		-17.2	6.52181e-07	-17.2	1.04583e-05		-17.2	7.00191e-06	-17.2	4.97577e-05		-17.2	6.57441e-06	-17.2	5.946e-05		10.8007	4.273e-05	10.8007	0.00014924
0.0744	0.32876		0.0744	1.95012		0.0744	26.031		-16.8	5.88038e-07	-16.8	1.04528e-05		-16.8	6.86491e-06	-16.8	4.88758e-05		-16.8	6.42575e-06	-16.8	5.8211e-05		10.9008	3.6133e-05	10.9007	0.00013742
0.076	0.33681		0.076	1.99844		0.076	26.5909		-16.4	5.77307e-07	-16.4	1.02954e-05		-16.4	6.7314e-06	-16.4	4.79858e-05		-16.4	6.27962e-06	-16.4	5.69675e-05		11.0076	8.4982e-08	11.0325	3.1852e-08
0.0776	0.34501		0.0776	2.04756		0.0776	27.1474		-16	6.36301e-07	-16	1.09195e-05		-16	6.59354e-06	-16	4.705e-05		-16	6.14127e-06	-16	5.5808e-05		11.1301	1.92575e-09	11.1007	5.5929e-08
0.0792	0.35335		0.0792	2.09766		0.0792	27.7056		-15.6	5.9732e-07	-15.6	1.07859e-05		-15.6	6.46579e-06	-15.6	4.61424e-05		-15.6	6.00517e-06	-15.6	5.4657e-05		11.2215	2.01775e-08	11.2007	6.2392e-08
0.0808	0.36142		0.0808	2.144		0.0808	28.2382		-15.2	6.01554e-07	-15.2	1.06013e-05		-15.2	6.33358e-06	-15.2	4.52256e-05		-15.2	5.8754e-06	-15.2	5.35645e-05		11.3007	3.2192e-08	11.3007	6.3972e-08
0.0824	0.36993		0.0824	2.19457		0.0824	28.7925		-14.8	5.9061e-07	-14.8	1.05296e-05		-14.8	6.19749e-06	-14.8	4.43065e-05		-14.8	5.7506e-06	-14.8	5.2504e-05		11.4007	4.35505e-08	11.4007	6.4512e-08
0.084	0.37817		0.084	2.24431		0.084	29.3538		-14.4	5.9416e-07	-14.4	1.04863e-05		-14.4	6.0643e-06	-14.4	4.33609e-05		-14.4	5.62433e-06	-14.4	5.1467e-05		11.509	6.797e-05	11.5088	0.0001588
0.0856	0.38667		0.0856	2.29463		0.0856	29.9034		-14	6.09464e-07	-14	1.02127e-05		-14	5.93789e-06	-14	4.2441e-05		-14	5.50261e-06	-14	5.0456e-05		11.6007	8.089e-05	11.6007	0.00014316
0.0872	0.39493		0.0872	2.34362		0.0872	30.441		-13.6	5.92821e-07	-13.6	1.00413e-05		-13.6	5.80805e-06	-13.6	4.15134e-05		-13.6	5.38754e-06	-13.6	4.94914e-05		11.7007	6.147e-05	11.7007	0.0001438
0.0888	0.40349		0.0888	2.39344		0.0888	31.0005		-13.2	5.72979e-07	-13.2	1.02539e-05		-13.2	5.68494e-06	-13.2	4.05854e-05		-13.2	5.27432e-06	-13.2	4.85428e-05		11.8007	7.636e-05	11.8008	0.00013502
0.0904	0.41195		0.0904	2.44463		0.0904	31.5568		-12.8	5.81534e-07	-12.8	1.01361e-05		-12.8	5.56204e-06	-12.8	3.96682e-05		-12.8	5.16203e-06	-12.8	4.75948e-05		11.9007	7.24e-05	11.9008	0.00013408
0.092	0.42066		0.092	2.49575		0.092	32.1093		-12.4	5.73371e-07	-12.4	1.00635e-05		-12.4	5.43635e-06	-12.4	3.87552e-05		-12.4	5.05176e-06	-12.4	4.66818e-05		12.0113	6.8191e-08	12.0325	1.2142e-08
0.0936	0.42914		0.0936	2.54553		0.0936	32.6415		-12	6.81323e-07	-12	1.05051e-05		-12	5.31394e-06	-12	3.78395e-05		-12	4.94602e-06	-12	4.5793e-05		12.1193	1.38135e-08	12.1007	4.379e-08
0.0952	0.43798		0.0952	2.59636		0.0952	33.2033		-11.6	6.35274e-07	-11.6	1.0124e-05		-11.6	5.19258e-06	-11.6	3.69307e-05		-11.6	4.84035e-06	-11.6	4.49129e-05		12.2007	2.48885e-08	12.2007	5.1411e-08
0.0968	0.44654		0.0968	2.64992		0.0968	33.7615		-11.2	5.94495e-07	-11.2	9.966e-06		-11.2	5.07504e-06	-11.2	3.60082e-05		-11.2	4.73601e-06	-11.2	4.40351e-05		12.3008	3.1593e-08	12.3008	5.402e-08
0.0984	0.4553		0.0984	2.70221		0.0984	34.3183		-10.8	5.64185e-07	-10.8	1.11974e-05		-10.8	4.95915e-06	-10.8	3.51105e-05		-10.8	4.63828e-06	-10.8	4.32069e-05		12.4008	3.5127e-08	12.4008	5.5133e-08
0.1	0.46416		0.1	2.75502		0.1	34.8823		-10.4	5.99496e-07	-10.4	1.10636e-05		-10.4	4.84284e-06	-10.4	3.42176e-05		-10.4	4.54046e-06	-10.4	4.23707e-05		12.5091	7.733e-05	12.5089	0.00016008
-0.1	-0.76815		-0.1	-4.46855		-0.1	-48.86		-10	6.02606e-07	-10	1.09613e-05		-10	4.73032e-06	-10	3.33341e-05		-10	4.44471e-06	-10	4.15557e-05		12.6007	7.038e-05	12.6007	0.00014404
-0.0984	-0.76283		-0.0984	-4.4379		-0.0984	-47.9398		-9.6	5.05395e-07	-9.6	1.0717e-05		-9.6	4.61851e-06	-9.6	3.24449e-05		-9.6	4.34781e-06	-9.6	4.07869e-05		12.7007	6.802e-05	12.7007	0.00013914
-0.0968	-0.75652		-0.0968	-4.4073		-0.0968	-47.0271		-9.2	5.05526e-07	-9.2	1.0328e-05		-9.2	4.508e-06	-9.2	3.15514e-05		-9.2	4.25345e-06	-9.2	4.00154e-05		12.8008	6.506e-05	12.8007	0.00013426
-0.0952	-0.75092		-0.0952	-4.37415		-0.0952	-46.117		-8.8	5.25497e-07	-8.8	1.03832e-05		-8.8	4.39595e-06	-8.8	3.06943e-05		-8.8	4.16117e-06	-8.8	3.92387e-05		12.9007	6.633e-05	12.9007	0.0001382
-0.0936	-0.74519		-0.0936	-4.34362		-0.0936	-45.2541		-8.4	5.02127e-07	-8.4	1.02977e-05		-8.4	4.28676e-06	-8.4	2.9838e-05		-8.4	4.07273e-06	-8.4	3.84914e-05		13.0113	6.7347e-08	13.0105	-6.8914e-08
-0.092	-0.73842		-0.092	-4.30452		-0.092	-44.3677		-8	4.92454e-07	-8	1.01319e-05		-8	4.18055e-06	-8	2.89881e-05		-8	3.98351e-06	-8	3.77513e-05		13.1194	9.9085e-09	13.1194	3.9568e-08
-0.0904	-0.73119		-0.0904	-4.26633		-0.0904	-43.4885		-7.6	4.66375e-07	-7.6	9.90046e-06		-7.6	4.07365e-06	-7.6	2.81404e-05		-7.6	3.89736e-06	-7.6	3.70298e-05		13.2007	2.00445e-08	13.2007	4.726e-08
-0.0888	-0.7241		-0.0888	-4.2247		-0.0888	-42.6088		-7.2	4.89387e-07	-7.2	9.72575e-06		-7.2	3.96179e-06	-7.2	2.72838e-05		-7.2	3.81173e-06	-7.2	3.62991e-05		13.3008	2.64925e-08	13.3007	5.2763e-08
-0.0872	-0.71698		-0.0872	-4.1858		-0.0872	-41.7754		-6.8	4.98492e-07	-6.8	9.6384e-06		-6.8	3.86145e-06	-6.8	2.64501e-05		-6.8	3.72739e-06	-6.8	3.55949e-05		13.4008	2.96765e-08	13.4007	5.6895e-08
-0.0856	-0.70935		-0.0856	-4.14353		-0.0856	-40.9054		-6.4	5.08304e-07	-6.4	9.376e-06		-6.4	3.75935e-06	-6.4	2.56356e-05		-6.4	3.64382e-06	-6.4	3.49273e-05		13.509	7.612e-05	13.5089	0.0001615
-0.084	-0.70144		-0.084	-4.09815		-0.084	-40.0445		-6	5.09212e-07	-6	9.31769e-06		-6	3.65493e-06	-6	2.48056e-05		-6	3.5631e-06	-6	3.42485e-05		13.6007	6.996e-05	13.6007	0.00015304
-0.0824	-0.69327		-0.0824	-4.05497		-0.0824	-39.1971		-5.6	4.98731e-07	-5.6	9.2191e-06		-5.6	3.55729e-06	-5.6	2.4016e-05		-5.6	3.4829e-06	-5.6	3.35609e-05		13.7007	6.805e-05	13.7007	0.00014394
-0.0808	-0.68549		-0.0808	-4.00857		-0.0808	-38.3789		-5.2	4.87339e-07	-5.2	9.07741e-06		-5.2	3.45904e-06	-5.2	2.32269e-05		-5.2	3.40281e-06	-5.2	3.29017e-05		13.8007	6.72e-05	13.8007	0.00014304
-0.0792	-0.67688		-0.0792	-3.9598		-0.0792	-37.5355		-4.8	4.82364e-07	-4.8	8.88786e-06		-4.8	3.36044e-06	-4.8	2.24374e-05		-4.8	3.32567e-06	-4.8	3.22486e-05		13.9007	8.153e-05	13.9007	0.00014404
-0.0776	-0.66789		-0.0776	-3.90882		-0.0776	-36.6949		-4.4	4.82945e-07	-4.4	8.59028e-06		-4.4	3.26543e-06	-4.4	2.16689e-05		-4.4	3.25106e-06	-4.4	3.1614e-05		14.0113	6.8386e-08	14.028	-8.07e-09
-0.076	-0.65846		-0.076	-3.8567		-0.076	-35.8595		-4	5.06581e-07	-4	8.5595e-06		-4	3.17054e-06	-4	2.08721e-05		-4	3.17427e-06	-4	3.09929e-05		14.1194	1.57195e-08	14.1194	2.6451e-08
-0.0744	-0.64897		-0.0744	-3.8019		-0.0744	-35.0299		-3.6	4.88607e-07	-3.6	8.32086e-06		-3.6	3.07531e-06	-3.6	2.0107e-05		-3.6	3.0989e-06	-3.6	3.03898e-05		14.2007	2.3791e-08	14.2007	3.3992e-08
-0.0728	-0.64009		-0.0728	-3.75085		-0.0728	-34.2355		-3.2	4.70836e-07	-3.2	8.07092e-06		-3.2	2.9825e-06	-3.2	1.93538e-05		-3.2	3.02579e-06	-3.2	2.97739e-05		14.3008	2.6627e-08	14.3007	3.8372e-08
-0.0712	-0.62989		-0.0712	-3.69447		-0.0712	-33.4234		-2.8	4.63198e-07	-2.8	7.78181e-06		-2.8	2.89364e-06	-2.8	1.86224e-05		-2.8	2.95415e-06	-2.8	2.91735e-05		14.4008	2.7971e-08	14.4008	4.1871e-08
-0.0696	-0.62003		-0.0696	-3.63575		-0.0696	-32.6006		-2.4	4.65912e-07	-2.4	7.35301e-06		-2.4	2.80175e-06	-2.4	1.78764e-05		-2.4	2.88372e-06	-2.4	2.85683e-05		14.5091	7.768e-05	14.5091	0.0001684
-0.068	-0.60967		-0.068	-3.57672		-0.068	-31.7808		-2	4.65821e-07	-2	7.03734e-06		-2	2.71192e-06	-2	1.71406e-05		-2	2.81293e-06	-2	2.7987e-05		14.6007	7.762e-05	14.6007	0.00014996
-0.0664	-0.59956		-0.0664	-3.5205		-0.0664	-31.0143		-1.6	4.60888e-07	-1.6	6.94673e-06		-1.6	2.62393e-06	-1.6	1.64223e-05		-1.6	2.74505e-06	-1.6	2.74299e-05		14.7007	8.179e-05	14.7007	0.00014966
-0.0648	-0.58901		-0.0648	-3.45713		-0.0648	-30.2163		-1.2	4.52349e-07	-1.2	6.70731e-06		-1.2	2.53659e-06	-1.2	1.5723e-05		-1.2	2.67714e-06	-1.2	2.68512e-05		14.8007	6.366e-05	14.8007	0.00014504
-0.0632	-0.57758		-0.0632	-3.39298		-0.0632	-29.4088		-0.8	4.4826e-07	-0.8	6.4558e-06		-0.8	2.45252e-06	-0.8	1.50295e-05		-0.8	2.62276e-06	-0.8	2.62983e-05		14.9008	6.178e-05	14.9008	0.00014096
-0.0616	-0.56646		-0.0616	-3.3292		-0.0616	-28.6096		-0.4	4.36493e-07	-0.4	6.15643e-06		-0.4	2.36281e-06	-0.4	1.43527e-05		-0.4	2.5634e-06	-0.4	2.58758e-05		15.0114	6.7149e-08	15.0414	1.1876e-08
-0.06	-0.55579		-0.06	-3.2678		-0.06	-27.8502		0	4.21835e-07	0	5.89929e-06		0	2.27961e-06	0	1.36691e-05		0	2.50482e-06	0	2.5363e-05		15.1193	8.0975e-09	15.1007	3.9601e-08
-0.0584	-0.54404		-0.0584	-3.19868		-0.0584	-27.0595		0.4	4.10235e-07	0.4	5.7084e-06		0.4	2.20034e-06	0.4	1.29974e-05		0.4	2.4574e-06	0.4	2.49171e-05		15.2007	1.4671e-08	15.2007	4.7821e-08
-0.0568	-0.53243		-0.0568	-3.12943		-0.0568	-26.2734		0.8	3.65556e-07	0.8	5.44691e-06		0.8	2.11504e-06	0.8	1.24822e-05		0.8	2.42087e-06	0.8	2.45498e-05		15.3008	1.52135e-08	15.3008	5.0348e-08
-0.0552	-0.52038		-0.0552	-3.06125		-0.0552	-25.4832		1.2	3.60729e-07	1.2	5.15583e-06		1.2	2.02975e-06	1.2	1.1703e-05		1.2	2.37165e-06	1.2	2.43172e-05		15.4008	1.605e-08	15.4008	5.2522e-08
-0.0536	-0.50897		-0.0536	-2.99388		-0.0536	-24.7408		1.6	3.47047e-07	1.6	4.92149e-06		1.6	1.95085e-06	1.6	1.10481e-05		1.6	2.32118e-06	1.6	2.39222e-05		15.5091	7.656e-05	15.5088	0.00015384
-0.052	-0.49698		-0.052	-2.92135		-0.052	-23.9457		2	3.27646e-07	2	4.63759e-06		2	1.86891e-06	2	1.04048e-05		2	2.2706e-06	2	2.35238e-05		15.6007	5.961e-05	15.6007	0.00016088
-0.0504	-0.48402		-0.0504	-2.8476		-0.0504	-23.1738		2.4	3.10401e-07	2.4	4.32264e-06		2.4	1.78554e-06	2.4	9.78247e-06		2.4	2.22113e-06	2.4	2.3128e-05		15.7007	6.397e-05	15.7007	0.00014808
-0.0488	-0.47147		-0.0488	-2.77338		-0.0488	-22.4056		2.8	2.92394e-07	2.8	4.0148e-06		2.8	1.70561e-06	2.8	9.14923e-06		2.8	2.15857e-06	2.8	2.27401e-05		15.8008	6.103e-05	15.8007	0.00014362
-0.0472	-0.45915		-0.0472	-2.7013		-0.0472	-21.6624		3.2	2.77046e-07	3.2	3.70823e-06		3.2	1.62666e-06	3.2	8.53419e-06		3.2	2.09464e-06	3.2	2.22237e-05		15.9007	7.16e-05	15.9007	0.00014432
-0.0456	-0.44605		-0.0456	-2.623		-0.0456	-20.8972		3.6	2.69339e-07	3.6	3.39314e-06		3.6	1.53501e-06	3.6	7.92461e-06		3.6	2.03172e-06	3.6	2.16873e-05		16.0113	6.8298e-08	16.0107	-1.15592e-07
-0.044	-0.43235		-0.044	-2.54487		-0.044	-20.121		4	2.51691e-07	4	3.0802e-06		4	1.44322e-06	4	7.30897e-06		4	1.96918e-06	4	2.11682e-05		16.1193	8.687e-09	16.1193	2.2797e-08
-0.0424	-0.41893		-0.0424	-2.46632		-0.0424	-19.3617		4.4	2.43803e-07	4.4	2.75071e-06		4.4	1.36591e-06	4.4	6.70653e-06		4.4	1.91102e-06	4.4	2.06626e-05		16.2007	1.5974e-08	16.2007	3.2313e-08
-0.0408	-0.40589		-0.0408	-2.39053		-0.0408	-18.6322		4.8	2.32882e-07	4.8	2.42391e-06		4.8	1.29988e-06	4.8	6.11011e-06		4.8	1.85432e-06	4.8	2.01935e-05		16.3008	1.933e-08	16.3007	4.0164e-08
-0.0392	-0.39178		-0.0392	-2.30718		-0.0392	-17.8672		5.2	2.16282e-07	5.2	2.11484e-06		5.2	1.26654e-06	5.2	5.50561e-06		5.2	1.79596e-06	5.2	1.96951e-05		16.4007	2.0764e-08	16.4007	4.441e-08
-0.0376	-0.37756		-0.0376	-2.22451		-0.0376	-17.1073		5.6	1.93939e-07	5.6	1.80406e-06		5.6	1.04912e-06	5.6	4.90552e-06		5.6	1.74109e-06	5.6	1.92275e-05		16.5091	8.291e-05	16.5091	0.00016774
-0.036	-0.36353		-0.036	-2.14035		-0.036	-16.3562		6	1.76859e-07	6	1.51e-06		6	9.56274e-07	6	4.1672e-06		6	1.68383e-06	6	1.87725e-05		16.6007	7.308e-05	16.6007	0.00016084
-0.0344	-0.34982		-0.0344	-2.06023		-0.0344	-15.6391		6.4	1.6505e-07	6.4	1.30537e-06		6.4	8.68909e-07	6.4	3.43627e-06		6.4	1.6309e-06	6.4	1.83276e-05		16.7007	7.465e-05	16.7007	0.00015316
-0.0328	-0.33511		-0.0328	-1.97414		-0.0328	-14.8844		6.8	1.45626e-07	6.8	1.12867e-06		6.8	7.81764e-07	6.8	2.73407e-06		6.8	1.57802e-06	6.8	1.78777e-05		16.8008	7.494e-05	16.8008	0.00015262
-0.0312	-0.32037		-0.0312	-1.88671		-0.0312	-14.1343		7.2	1.21906e-07	7.2	8.08634e-07		7.2	6.91852e-07	7.2	2.08899e-06		7.2	1.5254e-06	7.2	1.74454e-05		16.9007	8.231e-05	16.9007	0.00015774
-0.0296	-0.3052		-0.0296	-1.79923		-0.0296	-13.3875		7.6	1.0205e-07	7.6	6.17378e-07		7.6	6.07161e-07	7.6	1.49649e-06		7.6	1.47642e-06	7.6	1.70324e-05		17.0107	7.2085e-08	17.0107	-1.0635e-07
-0.028	-0.29089		-0.028	-1.7148		-0.028	-12.6758		8	7.93962e-08	8	4.68744e-07		8	5.23045e-07	8	1.1111e-06		8	1.42637e-06	8	1.66278e-05		17.1194	1.1234e-08	17.1193	2.5451e-08
-0.0264	-0.27546		-0.0264	-1.62417		-0.0264	-11.9296		8.4	5.83887e-08	8.4	3.53164e-07		8.4	4.6142e-07	8.4	6.35852e-07		8.4	1.37641e-06	8.4	1.62285e-05		17.2007	1.93085e-08	17.2007	3.5207e-08
-0.0248	-0.2599		-0.0248	-1.53228		-0.0248	-11.1914		8.8	3.88987e-08	8.8	2.72844e-07		8.8	3.83501e-07	8.8	3.83484e-07		8.8	1.32742e-06	8.8	1.58263e-05		17.3008	2.26755e-08	17.3007	4.2576e-08
-0.0232	-0.24419		-0.0232	-1.43941		-0.0232	-10.4495		9.2	1.99962e-08	9.2	2.06548e-07		9.2	3.06524e-07	9.2	2.35401e-07		9.2	1.27946e-06	9.2	1.54225e-05		17.4007	2.39125e-08	17.4007	4.867e-08
-0.0216	-0.22924		-0.0216	-1.35129		-0.0216	-9.74666		9.6	2.27625e-09	9.6	1.59479e-07		9.6	2.23139e-07	9.6	1.48323e-07		9.6	1.23265e-06	9.6	1.50484e-05		17.509	8.055e-05	17.5092	0.00017216
-0.02	-0.21321		-0.02	-1.25676		-0.02	-9.00896		10	1.60337e-08	10	1.31195e-07		10	1.39651e-07	10	1.13762e-07		10	1.18588e-06	10	1.46584e-05		17.6007	8.306e-05	17.6008	0.00017534
-0.0184	-0.19712		-0.0184	-1.16135		-0.0184	-8.2734		10.4	2.68037e-08	10.4	1.09959e-07		10.4	8.103e-08	10.4	9.00579e-08		10.4	1.14104e-06	10.4	1.42969e-05		17.7007	7.93e-05	17.7007	0.00017036
-0.0168	-0.18072		-0.0168	-1.06454		-0.0168	-7.53915		10.8	3.439e-08	10.8	9.66299e-08		10.8	3.36738e-08	10.8	6.46935e-08		10.8	1.09597e-06	10.8	1.39343e-05		17.8008	0.00014081	17.8007	0.00016886
-0.0152	-0.16419		-0.0152	-0.967		-0.0152	-6.80585		11.2	3.859e-08	11.2	7.91125e-08		11.2	1.4875e-10	11.2	4.63081e-08		11.2	1.05207e-06	11.2	1.35698e-05		17.9007	0.00017961	17.9007	0.00016648
-0.0136	-0.1484		-0.0136	-0.87362		-0.0136	-6.11077		11.6	4.07862e-08	11.6	5.87106e-08		11.6	1.95175e-08	11.6	3.35313e-08		11.6	1.01002e-06	11.6	1.32281e-05		18.0107	1.30158e-07	18.0106	-1.30534e-07
-0.012	-0.13157		-0.012	-0.77441		-0.012	-5.38136		12	4.29388e-08	12	4.3686e-08		12	3.026e-08	12	2.42986e-08		12	9.69338e-07	12	1.28781e-05		18.1194	8.3815e-09	18.1193	2.2622e-08
-0.0104	-0.11462		-0.0104	-0.67383		-0.0104	-4.65216		12.4	4.45875e-08	12.4	3.11753e-08		12.4	3.61237e-08	12.4	1.7087e-08		12.4	9.26924e-07	12.4	1.25314e-05		18.216	2.8895e-10	18.2007	3.3592e-08
-0.0088	-0.09748		-0.0088	-0.57264		-0.0088	-3.92542		12.8	4.51588e-08	12.8	2.14591e-08		12.8	3.9105e-08	12.8	1.2081e-08		12.8	8.85052e-07	12.8	1.21838e-05		18.3004	4.268e-10	18.3007	4.3329e-08
-0.0072	-0.08099		-0.0072	-0.47543		-0.0072	-3.23401		13.2	4.605e-08	13.2	1.38068e-08		13.2	3.96125e-08	13.2	7.52462e-09		13.2	8.43565e-07	13.2	1.18531e-05		18.4004	2.5733e-09	18.4007	4.9226e-08
-0.0056	-0.06351		-0.0056	-0.37183		-0.0056	-2.50941		13.6	4.7955e-08	13.6	7.7375e-09		13.6	4.018e-08	13.6	3.97313e-09		13.6	8.0281e-07	13.6	1.15335e-05		18.509	0.0001419	18.509	0.00018098
-0.004	-0.04593		-0.004	-0.26782		-0.004	-1.78688		14	4.70275e-08	14	2.77225e-09		14	4.04062e-08	14	1.07937e-09		14	7.65638e-07	14	1.12225e-05		18.6007	0.00015922	18.6007	0.00018088
-0.0024	-0.02814		-0.0024	-0.16203		-0.0024	-1.06427		14.4	4.783e-08	14.4	1.15088e-09		14.4	4.04612e-08	14.4	1.54775e-09		14.4	7.26039e-07	14.4	1.08984e-05		18.7007	0.00018297	18.7007	0.0001662
-0.0008	-0.01111		-0.0008	-0.06132		-0.0008	-0.37668		14.8	4.81363e-08	14.8	4.40388e-09		14.8	4.03788e-08	14.8	3.84225e-09		14.8	6.86881e-07	14.8	1.05898e-05		18.8008	0.00015776	18.8008	0.00016788
0.0008	0.00699		0.0008	0.04595		0.0008	0.34465		15.2	4.82037e-08	15.2	7.32213e-09		15.2	4.04975e-08	15.2	6.07388e-09		15.2	6.50359e-07	15.2	1.02891e-05		18.9007	0.00017093	18.9008	0.0001683
0.0024	0.02526		0.0024	0.15405		0.0024	1.06182		15.6	4.809e-08	15.6	9.70275e-09		15.6	4.07638e-08	15.6	7.44475e-09		15.6	6.13922e-07	15.6	9.98975e-06		19.0106	1.21674e-07	19.0106	-1.73122e-07
0.004	0.04368		0.004	0.26343		0.004	1.77889		16	4.84488e-08	16	1.18825e-08		16	4.137e-08	16	9.03463e-09		16	5.77192e-07	16	9.6946e-06		19.1193	5.2915e-09	19.1259	1.1694e-08
0.0056	0.06243		0.0056	0.3741		0.0056	2.4934		16.4	4.84725e-08	16.4	1.34958e-08		16.4	4.1285e-08	16.4	1.03137e-08		16.4	5.40815e-07	16.4	9.4074e-06		19.2159	2.5722e-09	19.2007	3.1264e-08
0.0072	0.08028		0.0072	0.48009		0.0072	3.17365		16.8	4.8285e-08	16.8	1.4894e-08		16.8	4.158e-08	16.8	1.124e-08		16.8	5.05472e-07	16.8	9.1297e-06		19.3004	3.68575e-09	19.3007	4.3915e-08
0.0088	0.09921		0.0088	0.59227		0.0088	3.8881		17.2	4.8055e-08	17.2	1.6845e-08		17.2	4.1215e-08	17.2	1.23489e-08		17.2	4.70437e-07	17.2	8.84945e-06		19.4004	4.09645e-09	19.4007	5.0321e-08
0.0104	0.11823		0.0104	0.70511		0.0104	4.60035		17.6	4.81037e-08	17.6	1.81063e-08		17.6	4.127e-08	17.6	1.31662e-08		17.6	4.369e-07	17.6	8.5853e-06		19.509	0.00014361	19.5091	0.00018738
0.012	0.13753		0.012	0.8193		0.012	5.31305		18	4.81188e-08	18	1.8979e-08		18	4.19725e-08	18	1.38886e-08		18	4.02576e-07	18	8.3066e-06		19.6008	0.00018006	19.6008	0.00018634
0.0136	0.156		0.0136	0.92892		0.0136	5.99143		18.4	4.819e-08	18.4	1.98303e-08		18.4	4.187e-08	18.4	1.46568e-08		18.4	3.69658e-07	18.4	8.0373e-06		19.7007	0.00016747	19.7007	0.00017684
0.0152	0.1754		0.0152	1.04502		0.0152	6.70386		18.8	4.8395e-08	18.8	2.05869e-08		18.8	4.18388e-08	18.8	1.5234e-08		18.8	3.36676e-07	18.8	7.7905e-06		19.8008	0.00015306	19.8008	0.00018282
0.0168	0.19511		0.0168	1.16093		0.0168	7.41201		19.2	4.81463e-08	19.2	2.11596e-08		19.2	4.2025e-08	19.2	1.60158e-08		19.2	3.04406e-07	19.2	7.5404e-06		19.9007	0.00014544	19.9007	0.00018048
0.0184	0.21494		0.0184	1.278		0.0184	8.12106		19.6	4.795e-08	19.6	2.16144e-08		19.6	4.22463e-08	19.6	1.65521e-08		19.6	2.72201e-07	19.6	7.2876e-06		20.0106	1.06436e-07	20.0105	-1.90758e-07
0.02	0.23397		0.02	1.39164		0.02	8.79339		20	4.81988e-08	20	2.21969e-08		20	4.22063e-08	20	1.71437e-08		20	2.46114e-07	20	7.04365e-06		20.1194	4.983e-09	20.1193	1.2877e-08
0.0216	0.25397		0.0216	1.51014		0.0216	9.50043		--	--				--	--	--	--		--	--				20.2159	2.7701e-09	20.2007	2.4162e-08
0.0232	0.27416		0.0232	1.63022		0.0232	10.2082		--	--				--	--	--	--		--	--				20.3004	4.644e-09	20.3007	3.2163e-08
0.0248	0.29458		0.0248	1.7501		0.0248	10.9135		--	--				--	--	--	--		--	--				20.4215	7.214e-09	20.4007	3.6686e-08
0.0264	0.31417		0.0264	1.86696		0.0264	11.5811		--	--				--	--	--	--		--	--				20.5091	0.00015688	20.5089	0.00020058
0.028	0.33487		0.028	1.99041		0.028	12.2899		--	--				--	--	--	--		--	--				20.6008	0.00014502	20.6007	0.00018062
0.0296	0.35557		0.0296	2.11343		0.0296	12.9941		--	--				--	--	--	--		--	--				20.7007	0.00013587	20.7007	0.00018008
0.0312	0.37633		0.0312	2.23793		0.0312	13.6943		--	--				--	--	--	--		--	--				20.8008	0.00013417	20.8008	0.00017792
0.0328	0.39663		0.0328	2.35628		0.0328	14.3635		--	--				--	--	--	--		--	--				20.9007	0.00014827	20.9007	0.0001805
0.0344	0.41805		0.0344	2.48122		0.0344	15.0642		--	--				--	--	--	--		--	--				21.0106	1.02948e-07	21.0105	-1.72886e-07
0.036	0.43944		0.036	2.609		0.036	15.7683		--	--				--	--	--	--		--	--				21.1193	6.191e-09	21.1194	1.9861e-08
0.0376	0.46093		0.0376	2.73652		0.0376	16.4676		--	--				--	--	--	--		--	--				21.2007	9.2725e-09	21.2007	3.8586e-08
0.0392	0.48246		0.0392	2.86577		0.0392	17.1689		--	--				--	--	--	--		--	--				21.3007	1.0169e-08	21.3007	4.1763e-08
0.0408	0.50312		0.0408	2.9903		0.0408	17.8387		--	--				--	--	--	--		--	--				21.4007	1.02115e-08	21.4007	5.0487e-08
0.0424	0.52473		0.0424	3.1194		0.0424	18.5361		--	--				--	--	--	--		--	--				21.509	0.00012991	21.5092	0.00019536
0.044	0.54684		0.044	3.2504		0.044	19.2336		--	--				--	--	--	--		--	--				21.6008	0.00011343	21.6008	0.00017936
0.0456	0.56913		0.0456	3.38173		0.0456	19.9287		--	--				--	--	--	--		--	--				21.7007	9.154e-05	21.7007	0.00016622
0.0472	0.59129		0.0472	3.50835		0.0472	20.5936		--	--				--	--	--	--		--	--				21.8007	9.728e-05	21.8007	0.00016418
0.0488	0.61378		0.0488	3.64182		0.0488	21.2931		--	--				--	--	--	--		--	--				21.9007	0.00010275	21.9007	0.00016564
0.0504	0.6362		0.0504	3.77405		0.0504	21.9854		--	--				--	--	--	--		--	--				22.0107	7.2146e-08	22.0105	-1.64284e-07
0.052	0.65917		0.052	3.90913		0.052	22.6827		--	--				--	--	--	--		--	--				22.1193	1.06555e-08	22.1193	2.0351e-08
0.0536	0.68076		0.0536	4.03888		0.0536	23.3454		--	--				--	--	--	--		--	--				22.2007	1.11385e-08	22.2007	3.9884e-08
0.0552	0.70378		0.0552	4.17635		0.0552	24.0362		--	--				--	--	--	--		--	--				22.3007	1.3294e-08	22.3007	4.278e-08
0.0568	0.72637		0.0568	4.31273		0.0568	24.735		--	--				--	--	--	--		--	--				22.4007	1.31215e-08	22.4007	4.3883e-08
0.0584	0.74968		0.0584	4.45115		0.0584	25.4173		--	--				--	--	--	--		--	--				22.509	0.00010604	22.509	0.00019814
0.06	0.77238		0.06	4.58213		0.06	26.0868		--	--				--	--	--	--		--	--				22.6007	9.117e-05	22.6008	0.00018146
0.0616	0.79612		0.0616	4.723		0.0616	26.7798		--	--				--	--	--	--		--	--				22.7007	0.00010774	22.7007	0.0001888
0.0632	0.81935		0.0632	4.86178		0.0632	27.4697		--	--				--	--	--	--		--	--				22.8008	8.41e-05	22.8008	0.0001792
0.0648	0.84302		0.0648	5.00185		0.0648	28.1513		--	--				--	--	--	--		--	--				22.9007	7.2e-05	22.9007	0.00018054
0.0664	0.86677		0.0664	5.1417		0.0664	28.8402		--	--				--	--	--	--		--	--				23.0107	7.0555e-08	23.0107	-1.87376e-07
0.068	0.88993		0.068	5.28088		0.068	29.4997		--	--				--	--	--	--		--	--				23.1193	1.30715e-08	23.1293	6.3206e-09
0.0696	0.91436		0.0696	5.42435		0.0696	30.1944		--	--				--	--	--	--		--	--				23.2007	1.48835e-08	23.2222	2.3196e-08
0.0712	0.93867		0.0712	5.56917		0.0712	30.8877		--	--				--	--	--	--		--	--				23.3008	1.48505e-08	23.3008	2.9098e-08
0.0728	0.9626		0.0728	5.71113		0.0728	31.5742		--	--				--	--	--	--		--	--				23.4007	1.44255e-08	23.4007	3.4401e-08
0.0744	0.98627		0.0744	5.85037		0.0744	32.2289		--	--				--	--	--	--		--	--				23.5089	8.881e-05	23.509	0.0002297
0.076	1.01042		0.076	5.99533		0.076	32.9221		--	--				--	--	--	--		--	--				23.6007	0.00010033	23.6007	0.00020334
0.0776	1.03502		0.0776	6.14267		0.0776	33.611		--	--				--	--	--	--		--	--				23.7007	9.579e-05	23.7007	0.0001985
0.0792	1.06004		0.0792	6.29297		0.0792	34.3021		--	--				--	--	--	--		--	--				23.8007	7.202e-05	23.8007	0.0001971
0.0808	1.08425		0.0808	6.432		0.0808	34.9616		--	--				--	--	--	--		--	--				23.9007	5.862e-05	23.9007	0.00019364
0.0824	1.10979		0.0824	6.5837		0.0824	35.6479		--	--				--	--	--	--		--	--				24.0107	6.299e-08	24.0106	-2.06134e-07
0.084	1.13451		0.084	6.73292		0.084	36.3428		--	--				--	--	--	--		--	--				24.1194	6.309e-09	24.1317	9.7527e-09
0.0856	1.16001		0.0856	6.8839		0.0856	37.0232		--	--				--	--	--	--		--	--				24.2007	1.36635e-08	24.2222	2.284e-08
0.0872	1.1848		0.0872	7.03085		0.0872	37.6888		--	--				--	--	--	--		--	--				24.3008	1.7663e-08	24.3007	3.0298e-08
0.0888	1.21048		0.0888	7.18032		0.0888	38.3816		--	--				--	--	--	--		--	--				24.4007	2.00895e-08	24.4007	3.8368e-08
0.0904	1.23585		0.0904	7.3339		0.0904	39.0703		--	--				--	--	--	--		--	--				24.509	6.115e-05	24.509	0.00023562
0.092	1.26199		0.092	7.48725		0.092	39.7543		--	--				--	--	--	--		--	--				24.6007	6.47e-05	24.6007	0.00021578
0.0936	1.28743		0.0936	7.6366		0.0936	40.4133		--	--				--	--	--	--		--	--				24.7007	6.848e-05	24.7007	0.00019994
0.0952	1.31394		0.0952	7.78907		0.0952	41.1088		--	--				--	--	--	--		--	--				24.8007	5.779e-05	24.8008	0.00019892
0.0968	1.33963		0.0968	7.94975		0.0968	41.7999		--	--				--	--	--	--		--	--				24.9007	5.74e-05	24.9007	0.0002038
0.0984	1.36589		0.0984	8.10663		0.0984	42.4893		--	--				--	--	--	--		--	--				25.0106	6.5534e-08	25.0106	-2.15866e-07
0.1	1.39247		0.1	8.26505		0.1	43.1877		--	--				--	--	--	--		--	--				25.1194	7.914e-09	25.1634	1.3614e-08
-0.1	-1.9077		-0.1	-11.6108		-0.1	-54.4738		--	--				--	--	--	--		--	--				25.2007	1.37685e-08	25.2007	1.8628e-08
-0.0984	-1.8784		-0.0984	-11.4291		-0.0984	-53.5016		--	--				--	--	--	--		--	--				25.3007	1.67145e-08	25.3007	2.943e-08
-0.0968	-1.8492		-0.0968	-11.247		-0.0968	-52.5582		--	--				--	--	--	--		--	--				25.4007	1.7869e-08	25.4007	3.5946e-08
-0.0952	-1.81949		-0.0952	-11.0649		-0.0952	-51.6091		--	--				--	--	--	--		--	--				25.509	6.468e-05	25.509	0.00025692
-0.0936	-1.791		-0.0936	-10.8979		-0.0936	-50.7112		--	--				--	--	--	--		--	--				25.6007	6.627e-05	25.6008	0.00022686
-0.092	-1.76187		-0.092	-10.7184		-0.092	-49.773		--	--				--	--	--	--		--	--				25.7007	6.007e-05	25.7007	0.00020836
-0.0904	-1.73343		-0.0904	-10.5375		-0.0904	-48.8445		--	--				--	--	--	--		--	--				25.8007	5.64e-05	25.8007	0.00020432
-0.0888	-1.70308		-0.0888	-10.3563		-0.0888	-47.9043		--	--				--	--	--	--		--	--				25.9007	5.846e-05	25.9007	0.0002007
-0.0872	-1.67577		-0.0872	-10.1836		-0.0872	-47.0168		--	--				--	--	--	--		--	--				26.0106	6.423e-08	26.0106	-2.24182e-07
-0.0856	-1.64624		-0.0856	-10.0066		-0.0856	-46.091		--	--				--	--	--	--		--	--				26.1193	5.7e-09	26.13	5.538e-09
-0.084	-1.61699		-0.084	-9.82503		-0.084	-45.1793		--	--				--	--	--	--		--	--				26.2007	1.3363e-08	26.2229	2.624e-08
-0.0824	-1.58755		-0.0824	-9.6464		-0.0824	-44.2571		--	--				--	--	--	--		--	--				26.3008	1.8324e-08	26.3007	3.1349e-08
-0.0808	-1.55993		-0.0808	-9.47152		-0.0808	-43.3811		--	--				--	--	--	--		--	--				26.4007	2.0774e-08	26.4007	3.5494e-08
-0.0792	-1.53005		-0.0792	-9.29488		-0.0792	-42.4623		--	--				--	--	--	--		--	--				26.509	6.737e-05	26.5089	0.0002587
-0.0776	-1.50042		-0.0776	-9.1143		-0.0776	-41.5605		--	--				--	--	--	--		--	--				26.6007	6.723e-05	26.6007	0.00021972
-0.076	-1.47053		-0.076	-8.93127		-0.076	-40.6452		--	--				--	--	--	--		--	--				26.7007	6.714e-05	26.7007	0.00021026
-0.0744	-1.44028		-0.0744	-8.7527		-0.0744	-39.7366		--	--				--	--	--	--		--	--				26.8007	7.332e-05	26.8007	0.00019364
-0.0728	-1.41204		-0.0728	-8.58073		-0.0728	-38.8798		--	--				--	--	--	--		--	--				26.9007	7.695e-05	26.9007	0.00018862
-0.0712	-1.3827		-0.0712	-8.4		-0.0712	-37.9697		--	--				--	--	--	--		--	--				27.0106	6.6873e-08	27.0106	-2.1867e-07
-0.0696	-1.35305		-0.0696	-8.21725		-0.0696	-37.0801		--	--				--	--	--	--		--	--				27.1193	7.74e-09	27.1194	1.35e-08
-0.068	-1.32355		-0.068	-8.03608		-0.068	-36.19		--	--				--	--	--	--		--	--				27.2007	1.47e-08	27.2007	2.6091e-08
-0.0664	-1.29536		-0.0664	-7.86618		-0.0664	-35.3324		--	--				--	--	--	--		--	--				27.3008	1.76035e-08	27.3007	3.5044e-08
-0.0648	-1.26477		-0.0648	-7.6836		-0.0648	-34.4399		--	--				--	--	--	--		--	--				27.4007	1.8629e-08	27.4007	3.9976e-08
-0.0632	-1.2347		-0.0632	-7.4988		-0.0632	-33.5493		--	--				--	--	--	--		--	--				27.509	6.634e-05	27.509	0.0002418
-0.0616	-1.20483		-0.0616	-7.31525		-0.0616	-32.6592		--	--				--	--	--	--		--	--				27.6007	7.385e-05	27.6007	0.00020646
-0.06	-1.17599		-0.06	-7.14437		-0.06	-31.8184		--	--				--	--	--	--		--	--				27.7007	7.255e-05	27.7007	0.00019316
-0.0584	-1.14638		-0.0584	-6.961		-0.0584	-30.9307		--	--				--	--	--	--		--	--				27.8007	6.012e-05	27.8008	0.00019456
-0.0568	-1.1157		-0.0568	-6.77742		-0.0568	-30.0465		--	--				--	--	--	--		--	--				27.9007	8.816e-05	27.9007	0.00018462
-0.0552	-1.08565		-0.0552	-6.593		-0.0552	-29.1712		--	--				--	--	--	--		--	--				28.0107	6.7386e-08	28.0106	-2.25226e-07
-0.0536	-1.05688		-0.0536	-6.41635		-0.0536	-28.3331		--	--				--	--	--	--		--	--				28.1193	1.0084e-08	28.1301	6.8949e-09
-0.052	-1.02583		-0.052	-6.2297		-0.052	-27.4622		--	--				--	--	--	--		--	--				28.2007	1.6398e-08	28.2228	2.7243e-08
-0.0504	-0.99545		-0.0504	-6.0445		-0.0504	-26.5886		--	--				--	--	--	--		--	--				28.3008	1.89355e-08	28.3008	3.497e-08
-0.0488	-0.96463		-0.0488	-5.85812		-0.0488	-25.7174		--	--				--	--	--	--		--	--				28.4007	1.89775e-08	28.4007	4.1643e-08
-0.0472	-0.93522		-0.0472	-5.68078		-0.0472	-24.8878		--	--				--	--	--	--		--	--				28.509	6.841e-05	28.509	0.00023136
-0.0456	-0.90422		-0.0456	-5.49435		-0.0456	-23.9985		--	--				--	--	--	--		--	--				28.6008	6.149e-05	28.6007	0.00019382
-0.044	-0.87339		-0.044	-5.30532		-0.044	-23.1343		--	--				--	--	--	--		--	--				28.7007	6.908e-05	28.7007	0.00019116
-0.0424	-0.84258		-0.0424	-5.11765		-0.0424	-22.2611		--	--				--	--	--	--		--	--				28.8008	5.662e-05	28.8008	0.00018062
-0.0408	-0.81313		-0.0408	-4.9409		-0.0408	-21.4448		--	--				--	--	--	--		--	--				28.9007	5.982e-05	28.9007	0.00017988
-0.0392	-0.78172		-0.0392	-4.74795		-0.0392	-20.5675		--	--				--	--	--	--		--	--				29.0105	6.4161e-08	29.0108	-2.18898e-07
-0.0376	-0.75075		-0.0376	-4.56105		-0.0376	-19.7006		--	--				--	--	--	--		--	--				29.1245	5.1805e-09	29.1316	1.04828e-08
-0.036	-0.71943		-0.036	-4.37237		-0.036	-18.845		--	--				--	--	--	--		--	--				29.2007	1.37325e-08	29.2228	2.3104e-08
-0.0344	-0.68986		-0.0344	-4.18905		-0.0344	-18.0213		--	--				--	--	--	--		--	--				29.3007	2.0445e-08	29.3008	2.8822e-08
-0.0328	-0.65856		-0.0328	-3.99785		-0.0328	-17.165		--	--				--	--	--	--		--	--				29.4007	2.3851e-08	29.4007	3.8318e-08
-0.0312	-0.6266		-0.0312	-3.80605		-0.0312	-16.3049		--	--				--	--	--	--		--	--				29.5091	6.312e-05	29.509	0.00023118
-0.0296	-0.59508		-0.0296	-3.61397		-0.0296	-15.449		--	--				--	--	--	--		--	--				29.6008	5.451e-05	29.6007	0.0002199
-0.028	-0.56515		-0.028	-3.43105		-0.028	-14.6396		--	--				--	--	--	--		--	--				29.7007	5.824e-05	29.7007	0.00021092
-0.0264	-0.53322		-0.0264	-3.23855		-0.0264	-13.7817		--	--				--	--	--	--		--	--				29.8007	5.967e-05	29.8007	0.0001944
-0.0248	-0.50145		-0.0248	-3.04505		-0.0248	-12.9345		--	--				--	--	--	--		--	--				29.9007	5.369e-05	29.9007	0.00019038
-0.0232	-0.46956		-0.0232	-2.8508		-0.0232	-12.0844		--	--				--	--	--	--		--	--				30.0107	6.5361e-08	30.0105	-2.11784e-07
-0.0216	-0.43889		-0.0216	-2.66587		-0.0216	-11.2702		--	--				--	--	--	--		--	--				30.1274	5.211e-09	30.1318	7.0956e-09
-0.02	-0.40667		-0.02	-2.47018		-0.02	-10.4215		--	--				--	--	--	--		--	--				30.2007	1.46175e-08	30.2228	2.3816e-08
-0.0184	-0.37465		-0.0184	-2.27472		-0.0184	-9.57362		--	--				--	--	--	--		--	--				30.3007	2.21885e-08	30.3008	3.0412e-08
-0.0168	-0.34238		-0.0168	-2.07695		-0.0168	-8.72965		--	--				--	--	--	--		--	--				30.4007	2.64805e-08	30.4007	3.7102e-08
-0.0152	-0.31007		-0.0152	-1.88015		-0.0152	-7.88484		--	--				--	--	--	--		--	--				30.509	6.717e-05	30.509	0.0002862
-0.0136	-0.27889		-0.0136	-1.69296		-0.0136	-7.08083		--	--				--	--	--	--		--	--				30.6007	5.874e-05	30.6007	0.0002399
-0.012	-0.24634		-0.012	-1.49463		-0.012	-6.23523		--	--				--	--	--	--		--	--				30.7007	5.593e-05	30.7007	0.00022718
-0.0104	-0.21364		-0.0104	-1.29587		-0.0104	-5.39188		--	--				--	--	--	--		--	--				30.8008	5.449e-05	30.8007	0.00020644
-0.0088	-0.18096		-0.0088	-1.09701		-0.0088	-4.55195		--	--				--	--	--	--		--	--				30.9007	5.236e-05	30.9007	0.0001975
-0.0072	-0.14952		-0.0072	-0.90684		-0.0072	-3.75053		--	--				--	--	--	--		--	--				31.0105	6.6562e-08	31.0107	-2.20448e-07
-0.0056	-0.11654		-0.0056	-0.70665		-0.0056	-2.91165		--	--				--	--	--	--		--	--				31.1297	5.3835e-09	31.13	3.4147e-09
-0.004	-0.08347		-0.004	-0.50584		-0.004	-2.07357		--	--				--	--	--	--		--	--				31.2007	1.4776e-08	31.2228	1.5546e-08
-0.0024	-0.05029		-0.0024	-0.30415		-0.0024	-1.23485		--	--				--	--	--	--		--	--				31.3007	2.17435e-08	31.3008	2.2481e-08
-0.0008	-0.01842		-0.0008	-0.11015		-0.0008	-0.43705		--	--				--	--	--	--		--	--				31.4007	2.61115e-08	31.4007	3.3456e-08
0.0008	0.01483		0.0008	0.09167		0.0008	0.40159		--	--				--	--	--	--		--	--				31.5091	6.553e-05	31.509	0.00022364
0.0024	0.0483		0.0024	0.29483		0.0024	1.23444		--	--				--	--	--	--		--	--				31.6008	5.823e-05	31.6007	0.00019294
0.004	0.08191		0.004	0.49862		0.004	2.06794		--	--				--	--	--	--		--	--				31.7007	5.508e-05	31.7007	0.00018778
0.0056	0.11556		0.0056	0.70264		0.0056	2.89967		--	--				--	--	--	--		--	--				31.8007	5.523e-05	31.8008	0.00017178
0.0072	0.14776		0.0072	0.8977		0.0072	3.69256		--	--				--	--	--	--		--	--				31.9007	5.638e-05	31.9007	0.00018448
0.0088	0.18163		0.0088	1.10373		0.0088	4.52325		--	--				--	--	--	--		--	--				32.0106	6.7271e-08	32.0107	-1.72886e-07
0.0104	0.21559		0.0104	1.3095		0.0104	5.35105		--	--				--	--	--	--		--	--				32.1323	5.025e-09	32.1193	2.1017e-08
0.012	0.24971		0.012	1.51674		0.012	6.17876		--	--				--	--	--	--		--	--				32.2007	1.46445e-08	32.2007	3.0051e-08
0.0136	0.28209		0.0136	1.71293		0.0136	6.96766		--	--				--	--	--	--		--	--				32.3007	2.2429e-08	32.3007	4.281e-08
0.0152	0.31656		0.0152	1.92067		0.0152	7.79466		--	--				--	--	--	--		--	--				32.4007	2.68465e-08	32.4008	5.2696e-08
0.0168	0.35096		0.0168	2.12934		0.0168	8.62193		--	--				--	--	--	--		--	--				32.509	6.7e-05	32.5091	0.00021118
0.0184	0.38547		0.0184	2.33919		0.0184	9.45107		--	--				--	--	--	--		--	--				32.6008	5.598e-05	32.6007	0.00019432
0.02	0.41862		0.02	2.53844		0.02	10.2369		--	--				--	--	--	--		--	--				32.7008	5.682e-05	32.7007	0.00018496
0.0216	0.45318		0.0216	2.74843		0.0216	11.0604		--	--				--	--	--	--		--	--				32.8008	5.846e-05	32.8007	0.0001566
0.0232	0.48808		0.0232	2.9603		0.0232	11.8854		--	--				--	--	--	--		--	--				32.9008	5.945e-05	32.9007	0.0001533
0.0248	0.52294		0.0248	3.17205		0.0248	12.7087		--	--				--	--	--	--		--	--				33.0106	6.7229e-08	33.0106	-1.78194e-07
0.0264	0.55632		0.0264	3.374		0.0264	13.4927		--	--				--	--	--	--		--	--				33.1193	5.5485e-09	33.1207	3.3549e-08
0.028	0.59166		0.028	3.5874		0.028	14.3182		--	--				--	--	--	--		--	--				33.2007	1.5981e-08	33.2007	5.5863e-08
0.0296	0.62728		0.0296	3.80148		0.0296	15.1431		--	--				--	--	--	--		--	--				33.3007	2.20885e-08	33.3007	6.9274e-08
0.0312	0.66297		0.0312	4.01353		0.0312	15.9595		--	--				--	--	--	--		--	--				33.4007	2.6405e-08	33.4008	7.612e-08
0.0328	0.69686		0.0328	4.21983		0.0328	16.7408		--	--				--	--	--	--		--	--				33.5091	6.838e-05	33.5093	0.00018938
0.0344	0.7323		0.0344	4.43433		0.0344	17.5613		--	--				--	--	--	--		--	--				33.6007	6.23e-05	33.6007	0.00016182
0.036	0.76845		0.036	4.65128		0.036	18.3791		--	--				--	--	--	--		--	--				33.7007	5.57e-05	33.7007	0.00016322
0.0376	0.8045		0.0376	4.86642		0.0376	19.1992		--	--				--	--	--	--		--	--				33.8008	6.56e-05	33.8007	0.00015978
0.0392	0.84036		0.0392	5.08307		0.0392	20.0204		--	--				--	--	--	--		--	--				33.9008	8.182e-05	33.9008	0.00015574
0.0408	0.87485		0.0408	5.29245		0.0408	20.7964		--	--				--	--	--	--		--	--				34.0106	6.828e-08	34.0106	-2.05326e-07
0.0424	0.91128		0.0424	5.51068		0.0424	21.6264		--	--				--	--	--	--		--	--				34.1193	1.0127e-08	34.13	5.5556e-09
0.044	0.94759		0.044	5.72963		0.044	22.4422		--	--				--	--	--	--		--	--				34.2007	1.84625e-08	34.2228	2.2139e-08
0.0456	0.98439		0.0456	5.94695		0.0456	23.2581		--	--				--	--	--	--		--	--				34.3008	2.29405e-08	34.3007	3.0929e-08
0.0472	1.01951		0.0472	6.15875		0.0472	24.0365		--	--				--	--	--	--		--	--				34.4007	1.6516e-08	34.4007	3.3907e-08
0.0488	1.05607		0.0488	6.37768		0.0488	24.8489		--	--				--	--	--	--		--	--				34.5091	8.65e-05	34.5091	0.00026446
0.0504	1.09243		0.0504	6.60055		0.0504	25.6666		--	--				--	--	--	--		--	--				34.6007	6.656e-05	34.6007	0.00022204
0.052	1.13039		0.052	6.82155		0.052	26.477		--	--				--	--	--	--		--	--				34.7007	6.443e-05	34.7007	0.0002161
0.0536	1.16521		0.0536	7.03078		0.0536	27.2546		--	--				--	--	--	--		--	--				34.8008	6.097e-05	34.8007	0.00019142
0.0552	1.20259		0.0552	7.25675		0.0552	28.0663		--	--				--	--	--	--		--	--				34.9008	6.719e-05	34.9008	0.00019518
0.0568	1.23946		0.0568	7.47997		0.0568	28.8767		--	--				--	--	--	--		--	--				35.0106	6.8381e-08	35.0105	-2.2106e-07
0.0584	1.27689		0.0584	7.707		0.0584	29.6965		--	--				--	--	--	--		--	--				35.1193	7.266e-09	35.1643	2.7274e-08
0.06	1.31249		0.06	7.9222		0.06	30.4695		--	--				--	--	--	--		--	--				35.2007	1.7116e-08	35.2007	3.7083e-08
0.0616	1.35031		0.0616	8.14998		0.0616	31.2758		--	--				--	--	--	--		--	--				35.3008	2.3062e-08	35.3007	5.5184e-08
0.0632	1.38778		0.0632	8.3724		0.0632	32.0894		--	--				--	--	--	--		--	--				35.4007	2.6632e-08	35.4007	6.7439e-08
0.0648	1.42575		0.0648	8.60013		0.0648	32.9051		--	--				--	--	--	--		--	--				35.509	6.799e-05	35.5092	0.0002391
0.0664	1.46341		0.0664	8.82682		0.0664	33.7092		--	--				--	--	--	--		--	--				35.6007	5.703e-05	35.6007	0.00020784
0.068	1.49951		0.068	9.04162		0.068	34.4856		--	--				--	--	--	--		--	--				35.7007	5.454e-05	35.7007	0.00020174
0.0696	1.53725		0.0696	9.27172		0.0696	35.2894		--	--				--	--	--	--		--	--				35.8008	5.4e-05	35.8008	0.00019016
0.0712	1.57546		0.0712	9.4983		0.0712	36.1052		--	--				--	--	--	--		--	--				35.9008	5.424e-05	35.9007	0.00021044
0.0728	1.61395		0.0728	9.7317		0.0728	36.9226		--	--				--	--	--	--		--	--				36.0105	6.8586e-08	36.0106	-2.09556e-07
0.0744	1.64988		0.0744	9.94628		0.0744	37.6988		--	--				--	--	--	--		--	--				36.1296	5.2945e-09	36.1193	1.1468e-08
0.076	1.68795		0.076	10.1846		0.076	38.4987		--	--				--	--	--	--		--	--				36.2007	1.4708e-08	36.2007	2.5555e-08
0.0776	1.72747		0.0776	10.4179		0.0776	39.3174		--	--				--	--	--	--		--	--				36.3007	2.2499e-08	36.3008	3.5263e-08
0.0792	1.76583		0.0792	10.6475		0.0792	40.1237		--	--				--	--	--	--		--	--				36.4008	2.74955e-08	36.4008	4.4277e-08
0.0808	1.80167		0.0808	10.873		0.0808	40.883		--	--				--	--	--	--		--	--				36.5091	6.786e-05	36.5092	0.00027164
0.0824	1.84101		0.0824	11.1014		0.0824	41.6869		--	--				--	--	--	--		--	--				36.6007	5.701e-05	36.6007	0.00021806
0.084	1.87888		0.084	11.3379		0.084	42.4927		--	--				--	--	--	--		--	--				36.7007	5.737e-05	36.7007	0.0002115
0.0856	1.91716		0.0856	11.5714		0.0856	43.3082		--	--				--	--	--	--		--	--				36.8008	5.135e-05	36.8007	0.00018222
0.0872	1.95488		0.0872	11.7911		0.0872	44.068		--	--				--	--	--	--		--	--				36.9007	5.232e-05	36.9007	0.0001837
0.0888	1.99357		0.0888	12.0285		0.0888	44.8746		--	--				--	--	--	--		--	--				37.0107	6.9728e-08	37.0105	-2.04118e-07
0.0904	2.03268		0.0904	12.2637		0.0904	45.6813		--	--				--	--	--	--		--	--				37.1294	3.3993e-09	37.1291	3.4702e-09
0.092	2.07248		0.092	12.5053		0.092	46.4881		--	--				--	--	--	--		--	--				37.2232	1.8573e-08	37.2227	1.9095e-08
0.0936	2.10988		0.0936	12.7361		0.0936	47.2463		--	--				--	--	--	--		--	--				37.3008	2.55595e-08	37.3008	2.3126e-08
0.0952	2.14973		0.0952	12.9741		0.0952	48.0593		--	--				--	--	--	--		--	--				37.4008	3.2177e-08	37.4007	4.0369e-08
0.0968	2.18874		0.0968	13.2161		0.0968	48.8503		--	--				--	--	--	--		--	--				37.5093	6.7e-05	37.5092	0.0002758
0.0984	2.22898		0.0984	13.4528		0.0984	49.6556		--	--				--	--	--	--		--	--				37.6007	5.247e-05	37.6007	0.00022124
0.1	2.26782		0.1	13.6877		0.1	50.4825		--	--				--	--	--	--		--	--				37.7032	4.95905e-05	37.7007	0.00020534
-0.1	-3.07473		-0.1	-18.8762		-0.1	-62.6853		--	--				--	--	--	--		--	--				37.8008	4.5854e-05	37.8008	0.00020408
-0.0984	-3.0225		-0.0984	-18.5494		-0.0984	-61.5986		--	--				--	--	--	--		--	--				37.9008	4.4941e-05	37.9008	0.0002113
-0.0968	-2.9716		-0.0968	-18.2382		-0.0968	-60.5075		--	--				--	--	--	--		--	--				38.0081	8.3979e-08	38.0105	-2.3305e-07
-0.0952	-2.92108		-0.0952	-17.9301		-0.0952	-59.4363		--	--				--	--	--	--		--	--				38.1294	3.7399e-09	38.1301	-3.74e-10
-0.0936	-2.8703		-0.0936	-17.6345		-0.0936	-58.4043		--	--				--	--	--	--		--	--				38.2222	1.78575e-08	38.2227	1.3525e-08
-0.092	-2.8199		-0.092	-17.3234		-0.092	-57.3186		--	--				--	--	--	--		--	--				38.3008	2.5952e-08	38.3008	2.0749e-08
-0.0904	-2.77047		-0.0904	-17.0102		-0.0904	-56.2499		--	--				--	--	--	--		--	--				38.4007	3.27365e-08	38.4007	2.8093e-08
-0.0888	-2.71944		-0.0888	-16.7026		-0.0888	-55.1824		--	--				--	--	--	--		--	--				38.5093	6.724e-05	38.5091	0.00023094
-0.0872	-2.67089		-0.0872	-16.4074		-0.0872	-54.164		--	--				--	--	--	--		--	--				38.6032	4.83585e-05	38.6007	0.00018912
-0.0856	-2.62043		-0.0856	-16.0988		-0.0856	-53.1125		--	--				--	--	--	--		--	--				38.7007	4.69095e-05	38.7007	0.00017772
-0.084	-2.57088		-0.084	-15.7946		-0.084	-52.0499		--	--				--	--	--	--		--	--				38.8008	4.7487e-05	38.8008	0.0001798
-0.0824	-2.52114		-0.0824	-15.482		-0.0824	-50.9972		--	--				--	--	--	--		--	--				38.9008	4.63335e-05	38.9007	0.0001546
-0.0808	-2.47258		-0.0808	-15.1905		-0.0808	-49.9773		--	--				--	--	--	--		--	--				39.0081	8.5147e-08	39.0105	-1.64662e-07
-0.0792	-2.42285		-0.0792	-14.8865		-0.0792	-48.9317		--	--				--	--	--	--		--	--				39.1318	4.28455e-09	39.1193	2.8757e-08
-0.0776	-2.37418		-0.0776	-14.5801		-0.0776	-47.8858		--	--				--	--	--	--		--	--				39.2222	1.9797e-08	39.2007	3.6558e-08
-0.076	-2.32397		-0.076	-14.2765		-0.076	-46.8288		--	--				--	--	--	--		--	--				39.3007	2.85275e-08	39.3007	4.3071e-08
-0.0744	-2.27375		-0.0744	-13.967		-0.0744	-45.7997		--	--				--	--	--	--		--	--				39.4007	3.6232e-08	39.4008	4.6168e-08
-0.0728	-2.22709		-0.0728	-13.6774		-0.0728	-44.8124		--	--				--	--	--	--		--	--				39.5095	6.659e-05	39.5091	0.00017578
-0.0712	-2.17721		-0.0712	-13.3787		-0.0712	-43.7687		--	--				--	--	--	--		--	--				39.6007	0.00011739	39.6007	0.00016212
-0.0696	-2.12861		-0.0696	-13.0705		-0.0696	-42.7294		--	--				--	--	--	--		--	--				39.7007	0.00010488	39.7007	0.00016762
-0.068	-2.07861		-0.068	-12.7691		-0.068	-41.693		--	--				--	--	--	--		--	--				39.8008	9.746e-05	39.8008	0.00014506
-0.0664	-2.03203		-0.0664	-12.4792		-0.0664	-40.7183		--	--				--	--	--	--		--	--				39.9007	0.0001062	39.9008	0.00015256
-0.0648	-1.98286		-0.0648	-12.1746		-0.0648	-39.6909		--	--				--	--	--	--		--	--				40.0107	7.6307e-08	40.0104	-1.59162e-07
-0.0632	-1.93422		-0.0632	-11.8733		-0.0632	-38.6615		--	--				--	--	--	--		--	--				40.1293	1.4096e-09	40.1194	1.4872e-08
-0.0616	-1.88481		-0.0616	-11.5742		-0.0616	-37.6409		--	--				--	--	--	--		--	--				40.2004	2.4311e-09	40.2007	3.6827e-08
-0.06	-1.83757		-0.06	-11.2886		-0.06	-36.677		--	--				--	--	--	--		--	--				40.3004	2.8117e-09	40.3007	4.8466e-08
-0.0584	-1.78918		-0.0584	-10.9835		-0.0584	-35.6527																	40.4004	3.06015e-09	40.4008	5.8633e-08
-0.0568	-1.73889		-0.0568	-10.6796		-0.0568	-34.6389																	40.5095	8.916e-05	40.5091	0.00016738
-0.0552	-1.68967		-0.0552	-10.3786		-0.0552	-33.6108																	40.6007	0.00012288	40.6007	0.00015778
-0.0536	-1.6433		-0.0536	-10.0877		-0.0536	-32.657																	40.7007	0.00011481	40.7007	0.00015096
-0.052	-1.59407		-0.052	-9.78737		-0.052	-31.6495																	40.8007	0.00010165	40.8007	0.00016274
-0.0504	-1.54484		-0.0504	-9.48545		-0.0504	-30.6457																	40.9008	9.924e-05	40.9008	0.00014378
-0.0488	-1.49586		-0.0488	-9.18212		-0.0488	-29.6368																	41.0107	7.6195e-08	41.0105	-1.757e-07
-0.0472	-1.44873		-0.0472	-8.89433		-0.0472	-28.6818																	41.1293	1.3022e-09	41.1193	1.4335e-08
-0.0456	-1.39992		-0.0456	-8.59253		-0.0456	-27.6779																	41.2004	3.6764e-09	41.2007	3.2614e-08
-0.044	-1.35054		-0.044	-8.29228		-0.044	-26.6714																	41.3004	5.49295e-09	41.3007	3.6415e-08
-0.0424	-1.30173		-0.0424	-7.99092		-0.0424	-25.6783																	41.4229	7.652e-09	41.4008	4.9972e-08
-0.0408	-1.25421		-0.0408	-7.70252		-0.0408	-24.7267																	41.5092	9.125e-05	41.5093	0.00018212
-0.0392	-1.20439		-0.0392	-7.3957		-0.0392	-23.7098																	41.6007	0.00010236	41.6007	0.00016136
-0.0376	-1.15556		-0.0376	-7.0942		-0.0376	-22.7141																	41.7007	0.00011905	41.7007	0.00015322
-0.036	-1.10653		-0.036	-6.79188		-0.036	-21.7179																	41.8008	0.00010933	41.8007	0.00014832
-0.0344	-1.05939		-0.0344	-6.5031		-0.0344	-20.7718																	41.9007	0.00011089	41.9008	0.00013786
-0.0328	-1.01039		-0.0328	-6.19992		-0.0328	-19.7828																	42.0107	9.1013e-08	42.0104	-1.58594e-07
-0.0312	-0.96093		-0.0312	-5.89545		-0.0312	-18.7967																	42.1193	5.645e-09	42.1193	1.7695e-08
-0.0296	-0.91151		-0.0296	-5.5918		-0.0296	-17.8068																	42.2173	3.58615e-09	42.2007	3.3566e-08
-0.028	-0.8646		-0.028	-5.30373		-0.028	-16.8727																	42.3004	1.792e-09	42.3007	3.8617e-08
-0.0264	-0.81498		-0.0264	-5.001		-0.0264	-15.8862																	42.4004	1.921e-10	42.4007	5.1967e-08
-0.0248	-0.76522		-0.0248	-4.695		-0.0248	-14.905																	42.5092	7.318e-05	42.5091	0.00018952
-0.0232	-0.71597		-0.0232	-4.39285		-0.0232	-13.9189																	42.6008	8.67e-05	42.6007	0.00018258
-0.0216	-0.66871		-0.0216	-4.10417		-0.0216	-12.9844																	42.7007	7.776e-05	42.7007	0.00016766
-0.02	-0.61935		-0.02	-3.79903		-0.02	-12.0092																	42.8008	8.308e-05	42.8007	0.000155
-0.0184	-0.56963		-0.0184	-3.49348		-0.0184	-11.0328																	42.9008	8.954e-05	42.9007	0.00015498
-0.0168	-0.52022		-0.0168	-3.188		-0.0168	-10.0555																	43.0106	7.1213e-08	43.0104	-1.6636e-07
-0.0152	-0.47028		-0.0152	-2.8835		-0.0152	-9.08319																	43.1193	1.16695e-08	43.1193	2.4328e-08
-0.0136	-0.42286		-0.0136	-2.59265		-0.0136	-8.15649																	43.2007	1.39855e-08	43.2007	3.1204e-08
-0.012	-0.37306		-0.012	-2.28735		-0.012	-7.18177																	43.3007	1.41035e-08	43.3007	3.7077e-08
-0.0104	-0.32332		-0.0104	-1.98116		-0.0104	-6.21161																	43.4007	1.41415e-08	43.4007	4.2457e-08
-0.0088	-0.27359		-0.0088	-1.67513		-0.0088	-5.24435																	43.5098	8.262e-05	43.5095	0.00020848
-0.0072	-0.22564		-0.0072	-1.38307		-0.0072	-4.32005																	43.6007	9.013e-05	43.6007	0.0001679
-0.0056	-0.1761		-0.0056	-1.0764		-0.0056	-3.35189																	43.7007	0.00011614	43.7007	0.00017568
-0.004	-0.12627		-0.004	-0.76932		-0.004	-2.38691																	43.8007	8.685e-05	43.8007	0.0001605
-0.0024	-0.07571		-0.0024	-0.46137		-0.0024	-1.42109																	43.9008	0.00010295	43.9008	0.00016086
-0.0008	-0.02734		-0.0008	-0.16289		-0.0008	-0.50192																	44.0106	7.6992e-08	44.0104	-1.80066e-07
0.0008	0.02263		0.0008	0.1411		0.0008	0.4627																	44.1429	4.384e-10	44.1193	1.7318e-08
0.0024	0.07236		0.0024	0.44885		0.0024	1.42252																	44.2004	1.46445e-09	44.2007	3.7079e-08
0.004	0.1224		0.004	0.75747		0.004	2.38319																	44.3004	2.06735e-09	44.3007	4.4878e-08
0.0056	0.17305		0.0056	1.06537		0.0056	3.33897																	44.4004	3.61705e-09	44.4008	5.2993e-08
0.0072	0.21997		0.0072	1.36033		0.0072	4.25065																	44.5094	0.0001001	44.5095	0.00019334
0.0088	0.27141		0.0088	1.66975		0.0088	5.20827																	44.6008	0.00010393	44.6007	0.00016554
0.0104	0.32062		0.0104	1.9789		0.0104	6.16382																	44.7008	0.00010082	44.7007	0.00016658
0.012	0.37158		0.012	2.28881		0.012	7.11849																	44.8008	0.00010082	44.8007	0.00016124
0.0136	0.41988		0.0136	2.5859		0.0136	8.02845																	44.9007	9.481e-05	44.9008	0.00015512
0.0152	0.47139		0.0152	2.8963		0.0152	8.97955																	45.0107	8.5589e-08	45.0104	-1.93966e-07
0.0168	0.52259		0.0168	3.20795		0.0168	9.93131																	45.1193	6.5155e-09	45.1193	1.1811e-08
0.0184	0.57315		0.0184	3.52013		0.0184	10.8832																	45.2173	1.8259e-09	45.2007	2.5773e-08
0.02	0.62242		0.02	3.81683		0.02	11.7898																	45.3004	7.64e-11	45.3007	3.4726e-08
0.0216	0.67333		0.0216	4.12852		0.0216	12.7388																	45.4004	1.0545e-09	45.4007	3.8789e-08
0.0232	0.72454		0.0232	4.44097		0.0232	13.6858																	45.5094	0.00011419	45.5094	0.00020172
0.0248	0.77598		0.0248	4.7522		0.0248	14.6332																	45.6007	9.363e-05	45.6007	0.00017886
0.0264	0.82384		0.0264	5.0503		0.0264	15.5306																	45.7007	9.014e-05	45.7007	0.00017782
0.028	0.87592		0.028	5.36408		0.028	16.4793																	45.8008	8.933e-05	45.8007	0.00015488
0.0296	0.92669		0.0296	5.68297		0.0296	17.4247																	45.9008	8.2e-05	45.9007	0.00016088
0.0312	0.97808		0.0312	5.99675		0.0312	18.366																	46.0106	7.2916e-08	46.0104	-1.79434e-07
0.0328	1.02641		0.0328	6.296		0.0328	19.2702																	46.1292	1.53805e-09	46.1193	1.5721e-08
0.0344	1.07898		0.0344	6.61172		0.0344	20.2141																	46.2004	2.83875e-09	46.2007	3.0468e-08
0.036	1.1303		0.036	6.92852		0.036	21.1577																	46.3004	4.42715e-09	46.3007	4.1007e-08
0.0376	1.17886		0.0376	7.24372		0.0376	22.0964																	46.4004	4.50815e-09	46.4007	5.0974e-08
0.0392	1.2329		0.0392	7.5636		0.0392	23.0357																	46.5057	8.274e-05	46.5095	0.00019266
0.0408	1.28405		0.0408	7.86605		0.0408	23.9329																	46.6007	9.483e-05	46.6007	0.00016656
0.0424	1.33469		0.0424	8.18873		0.0424	24.8727																	46.7007	8.265e-05	46.7007	0.00015872
0.044	1.38859		0.044	8.50635		0.044	25.81																	46.8007	8.544e-05	46.8007	0.00015338
0.0456	1.43999		0.0456	8.82407		0.0456	26.7492																	46.9008	8.643e-05	46.9007	0.0001542
0.0472	1.4891		0.0472	9.12795		0.0472	27.6412																	47.0107	7.3825e-08	47.0103	-1.79758e-07
0.0488	1.54042		0.0488	9.44512		0.0488	28.568																	47.1292	2.226e-09	47.1193	1.0484e-08
0.0504	1.58467		0.0504	9.76515		0.0504	29.5019																	47.2004	2.8763e-09	47.2007	2.562e-08
0.052	1.64481		0.052	10.0895		0.052	30.4321																	47.3004	3.62155e-09	47.3007	4.1445e-08
0.0536	1.68795		0.0536	10.3926		0.0536	31.3305																	47.4004	3.6748e-09	47.4008	5.1716e-08
0.0552	1.7435		0.0552	10.7164		0.0552	32.2604																	47.5093	8.397e-05	47.5095	0.00018678
0.0568	1.79986		0.0568	11.034		0.0568	33.1931																	47.6008	8.732e-05	47.6007	0.00016948
0.0584	1.84857		0.0584	11.3567		0.0584	34.1277																	47.7008	8.578e-05	47.7007	0.00015816
0.06	1.90017		0.06	11.6682		0.06	35.0168																	47.8008	9.329e-05	47.8007	0.00015372
0.0616	1.93035		0.0616	11.998		0.0616	35.9545																	47.9007	8.489e-05	47.9008	0.00015294
0.0632	2.01603		0.0632	12.3183		0.0632	36.8806																	48.0106	7.2645e-08	48.0103	-1.99854e-07
0.0648	2.07034		0.0648	12.6467		0.0648	37.8096																	48.1193	5.7375e-09	48.1193	2.1895e-08
0.0664	2.12369		0.0664	12.966		0.0664	38.7379																	48.2007	8.1505e-09	48.2007	3.8211e-08
0.068	2.17521		0.068	13.275		0.068	39.6192																	48.3007	8.817e-09	48.3008	4.4481e-08
0.0696	2.22716		0.0696	13.5989		0.0696	40.5429																	48.4008	1.0152e-08	48.4007	4.648e-08
0.0712	2.2804		0.0712	13.9255		0.0712	41.466																	48.5093	8.052e-05	48.5095	0.00019594
0.0728	2.33317		0.0728	14.2578		0.0728	42.3884																	48.6007	9.496e-05	48.6007	0.00017286
0.0744	2.38454		0.0744	14.5704		0.0744	43.282																	48.7007	9.643e-05	48.7007	0.00016566
0.076	2.43692		0.076	14.8942		0.076	44.2041																	48.8007	9.073e-05	48.8007	0.00014576
0.0776	2.49055		0.0776	15.2252		0.0776	45.1404																	48.9008	9.201e-05	48.9008	0.00014786
0.0792	2.545		0.0792	15.5536		0.0792	46.0696																	49.0106	7.6346e-08	49.0103	-1.46624e-07
0.0808	2.59759		0.0808	15.8693		0.0808	46.9406																	49.1193	6.125e-09	49.1193	1.7474e-08
0.0824	2.6525		0.0824	16.2004		0.0824	47.8817																	49.2007	7.4135e-09	49.2007	2.8517e-08
0.084	2.7064		0.084	16.5285		0.084	48.7937																	49.3008	6.994e-09	49.3008	3.5206e-08
0.0856	2.76072		0.0856	16.8603		0.0856	49.7222																	49.4008	6.4605e-09	49.4008	4.5703e-08
0.0872	2.81302		0.0872	17.1805		0.0872	50.5819																	49.5093	8.737e-05	49.5095	0.00018488
0.0888	2.86826		0.0888	17.5048		0.0888	51.5192																	49.6007	8.922e-05	49.6007	0.00015566
0.0904	2.92382		0.0904	17.8399		0.0904	52.4207																	49.7007	8.546e-05	49.7007	0.0001483
0.092	2.97994		0.092	18.1764		0.092	53.3441																	49.8007	7.658e-05	49.8007	0.00015522
0.0936	3.03261		0.0936	18.4968		0.0936	54.2238																	49.9008	8.204e-05	49.9008	0.00014704
0.0952	3.088		0.0952	18.8268		0.0952	55.1576																	50.0106	7.2972e-08	50.0103	-1.89898e-07
0.0968	3.14286		0.0968	19.1641		0.0968	56.0861																	50.1193	5.298e-09	50.1193	1.4762e-08
0.0984	3.19811		0.0984	19.4931		0.0984	56.9939																	50.2007	8.2515e-09	50.2007	2.3559e-08
0.1	3.25304		0.1	19.8296		0.1	57.9181																	50.3008	8.349e-09	50.3008	4.3333e-08
-0.1	-4.41726		-0.1	-26.8665		-0.1	-70.5422																	50.4008	8.911e-09	50.4008	5.185e-08
-0.0984	-4.34202		-0.0984	-26.4045		-0.0984	-69.3218																	50.5093	7.829e-05	50.5095	0.00018312
-0.0968	-4.26726		-0.0968	-25.9475		-0.0968	-68.1117																	50.6007	9.147e-05	50.6007	0.00015776
-0.0952	-4.18975		-0.0952	-25.4892		-0.0952	-66.8964																	50.7007	8.275e-05	50.7007	0.00015366
-0.0936	-4.11968		-0.0936	-25.0622		-0.0936	-65.7028																	50.8008	8.203e-05	50.8007	0.00014774
-0.092	-4.04574		-0.092	-24.6018		-0.092	-64.4903																	50.9007	8.747e-05	50.9008	0.0001504
-0.0904	-3.97108		-0.0904	-24.1487		-0.0904	-63.2893																	51.0106	7.3114e-08	51.0103	-1.6135e-07
-0.0888	-3.89747		-0.0888	-23.6993		-0.0888	-62.0831																	51.1193	8.234e-09	51.1193	2.2396e-08
-0.0872	-3.82753		-0.0872	-23.2717		-0.0872	-60.9471																	51.2007	9.491e-09	51.2007	3.6124e-08
-0.0856	-3.75326		-0.0856	-22.8202		-0.0856	-59.7187																	51.3008	9.7975e-09	51.3007	4.6159e-08
-0.084	-3.67873		-0.084	-22.3836		-0.084	-58.5241																	51.4008	9.22e-09	51.4007	5.2027e-08
-0.0824	-3.60507		-0.0824	-21.9344		-0.0824	-57.3465																	51.5094	8.169e-05	51.5094	0.00017538
-0.0808	-3.53662		-0.0808	-21.5109		-0.0808	-56.2356																	51.6007	6.161e-05	51.6007	0.00015506
-0.0792	-3.46307		-0.0792	-21.068		-0.0792	-55.0356																	51.7007	5.127e-05	51.7007	0.00016486
-0.0776	-3.39049		-0.0776	-20.6183		-0.0776	-53.86																	51.8007	5.155e-05	51.8007	0.00015794
-0.076	-3.31802		-0.076	-20.1805		-0.076	-52.6773																	51.9008	6.288e-05	51.9008	0.00015716
-0.0744	-3.24509		-0.0744	-19.7415		-0.0744	-51.5019																	52.0106	6.8237e-08	52.0103	-1.6419e-07
-0.0728	-3.17854		-0.0728	-19.3206		-0.0728	-50.3853																	52.166	8.25e-09	52.1193	1.6161e-08
-0.0712	-3.10487		-0.0712	-18.8819		-0.0712	-49.2124																	52.2007	9.6215e-09	52.2007	2.8545e-08
-0.0696	-3.0345		-0.0696	-18.4448		-0.0696	-48.0438																	52.3007	1.11685e-08	52.3008	4.129e-08
-0.068	-2.96043		-0.068	-18.0106		-0.068	-46.8864																	52.4008	1.24445e-08	52.4007	4.8697e-08
-0.0664	-2.89379		-0.0664	-17.5935		-0.0664	-45.7856																	52.5095	6.758e-05	52.5094	0.00018386
-0.0648	-2.82235		-0.0648	-17.157		-0.0648	-44.6289																	52.6007	6.661e-05	52.6007	0.0001636
-0.0632	-2.75119		-0.0632	-16.7224		-0.0632	-43.4686																	52.7007	6.491e-05	52.7007	0.00015034
-0.0616	-2.68087		-0.0616	-16.2843		-0.0616	-42.3182																	52.8008	5.869e-05	52.8007	0.00014994
-0.06	-2.61194		-0.06	-15.8703		-0.06	-41.215																	52.9007	7.618e-05	52.9008	0.00014796
-0.0584	-2.54127		-0.0584	-15.4412		-0.0584	-40.0763																	53.0104	7.1346e-08	53.0103	-1.97748e-07
-0.0568	-2.47042		-0.0568	-15.0091		-0.0568	-38.9398																	53.1193	1.3114e-08	53.1193	1.1996e-08
-0.0552	-2.3993		-0.0552	-14.5797		-0.0552	-37.7865																	53.2007	1.77505e-08	53.2007	2.5937e-08
-0.0536	-2.33256		-0.0536	-14.1724		-0.0536	-36.6945																	53.3007	1.8587e-08	53.3008	3.4092e-08
-0.052	-2.26165		-0.052	-13.7409		-0.052	-35.5643																	53.4008	1.73665e-08	53.4008	3.8976e-08
-0.0504	-2.19066		-0.0504	-13.3111		-0.0504	-34.4367																	53.5097	6.342e-05	53.5094	0.00019258
-0.0488	-2.12055		-0.0488	-12.8812		-0.0488	-33.2917																	53.6007	5.612e-05	53.6007	0.00016786
-0.0472	-2.05269		-0.0472	-12.4714		-0.0472	-32.2128																	53.7007	5.858e-05	53.7007	0.00016094
-0.0456	-1.98201		-0.0456	-12.0426		-0.0456	-31.088																	53.8007	6.363e-05	53.8007	0.00015552
-0.044	-1.91148		-0.044	-11.6156		-0.044	-29.968																	53.9008	6.638e-05	53.9007	0.00014948
-0.0424	-1.84139		-0.0424	-11.1855		-0.0424	-28.8446																	54.0105	6.8456e-08	54.0102	-1.81672e-07
-0.0408	-1.77474		-0.0408	-10.7752		-0.0408	-27.7683																	54.1193	6.064e-09	54.1193	2.1969e-08
-0.0392	-1.70371		-0.0392	-10.3486		-0.0392	-26.6379																	54.2007	1.42035e-08	54.2007	3.8183e-08
-0.0376	-1.63357		-0.0376	-9.91803		-0.0376	-25.5269																	54.3008	1.9516e-08	54.3008	4.5832e-08
-0.036	-1.56305		-0.036	-9.49013		-0.036	-24.4096																	54.4008	2.25055e-08	54.4007	4.8291e-08
-0.0344	-1.49609		-0.0344	-9.08548		-0.0344	-23.3321																	54.5097	6.267e-05	54.5095	0.00017494
-0.0328	-1.42633		-0.0328	-8.65488		-0.0328	-22.2235																	54.6007	7.313e-05	54.6007	0.00016214
-0.0312	-1.35595		-0.0312	-8.22987		-0.0312	-21.1182																	54.7007	7.299e-05	54.7007	0.00016396
-0.0296	-1.28566		-0.0296	-7.80107		-0.0296	-20.0018																	54.8008	7.088e-05	54.8007	0.00015684
-0.028	-1.21919		-0.028	-7.39822		-0.028	-18.9486																	54.9008	7.425e-05	54.9008	0.00015336
-0.0264	-1.1481		-0.0264	-6.97253		-0.0264	-17.8406																	55.0105	7.0818e-08	55.0102	-1.9844e-07
-0.0248	-1.0779		-0.0248	-6.54373		-0.0248	-16.7364																	55.1193	1.115e-08	55.1303	3.3751e-09
-0.0232	-1.00804		-0.0232	-6.11797		-0.0232	-15.63																	55.2007	1.694e-08	55.2224	1.7426e-08
-0.0216	-0.94112		-0.0216	-5.7118		-0.0216	-14.5813																	55.3008	1.83635e-08	55.3007	2.1999e-08
-0.02	-0.87078		-0.02	-5.28458		-0.02	-13.481																	55.4008	1.8404e-08	55.4007	2.6614e-08
-0.0184	-0.80059		-0.0184	-4.86008		-0.0184	-12.3816																	55.5095	7.495e-05	55.5094	0.00019876
-0.0168	-0.7307		-0.0168	-4.4315		-0.0168	-11.2831																	55.6007	8.146e-05	55.6007	0.0001677
-0.0152	-0.66041		-0.0152	-4.00498		-0.0152	-10.1907																	55.7007	8.081e-05	55.7007	0.00015916
-0.0136	-0.59359		-0.0136	-3.60135		-0.0136	-9.15116																	55.8008	6.949e-05	55.8008	0.00015476
-0.012	-0.52311		-0.012	-3.17453		-0.012	-8.06281																	55.9007	6.532e-05	55.9007	0.00014854
-0.0104	-0.45297		-0.0104	-2.74728		-0.0104	-6.97133																	56.0105	7.139e-08	56.0102	-1.98386e-07
-0.0088	-0.3829		-0.0088	-2.32252		-0.0088	-5.8842																	56.1193	1.07345e-08	56.1303	9.9682e-09
-0.0072	-0.31597		-0.0072	-1.91588		-0.0072	-4.84649																	56.2007	1.57375e-08	56.2223	2.3019e-08
-0.0056	-0.2458		-0.0056	-1.48971		-0.0056	-3.76123																	56.3008	1.68425e-08	56.3008	3.2382e-08
-0.004	-0.17553		-0.004	-1.06329		-0.004	-2.6763																	56.4008	1.7758e-08	56.4007	3.8442e-08
-0.0024	-0.10505		-0.0024	-0.63672		-0.0024	-1.59359																	56.5095	6.803e-05	56.5093	0.0001926
-0.0008	-0.03651		-0.0008	-0.21762		-0.0008	-0.56378																	56.6007	6.141e-05	56.6007	0.00016432
0.0008	0.03244		0.0008	0.19705		0.0008	0.51878																	56.7007	5.994e-05	56.7007	0.00014878
0.0024	0.10273		0.0024	0.6225		0.0024	1.59477																	56.8008	6.134e-05	56.8008	0.0001401
0.004	0.17305		0.004	1.04838		0.004	2.67033																	56.9008	6.55e-05	56.9008	0.0001493
0.0056	0.24329		0.0056	1.47442		0.0056	3.74227																	57.0104	7.2366e-08	57.0101	-1.72622e-07
0.0072	0.3104		0.0072	1.87987		0.0072	4.76353																	57.1193	6.7275e-09	57.1193	1.6893e-08
0.0088	0.38094		0.0088	2.30647		0.0088	5.83713																	57.2007	1.1598e-08	57.2007	3.2257e-08
0.0104	0.45136		0.0104	2.73246		0.0104	6.90757																	57.3007	1.28625e-08	57.3007	3.7606e-08
0.012	0.52185		0.012	3.15875		0.012	7.97485																	57.4008	1.3214e-08	57.4007	3.8038e-08
0.0136	0.58907		0.0136	3.56535		0.0136	8.99253																	57.5095	7.369e-05	57.5093	0.00018582
0.0152	0.65955		0.0152	3.99275		0.0152	10.0603																	57.6007	7.71e-05	57.6008	0.00016392
0.0168	0.73045		0.0168	4.41987		0.0168	11.1223																	57.7007	7.353e-05	57.7008	0.00015222
0.0184	0.80116		0.0184	4.84792		0.0184	12.191																	57.8007	7.229e-05	57.8007	0.00015318
0.02	0.86847		0.02	5.25223		0.02	13.2045																	57.9008	7.941e-05	57.9008	0.00014724
0.0216	0.93938		0.0216	5.6795		0.0216	14.2657																	58.0104	7.543e-08	58.0101	-1.99766e-07
0.0232	1.0102		0.0232	6.10825		0.0232	15.3239																	58.1193	9.289e-09	58.1193	2.734e-08
0.0248	1.08125		0.0248	6.53577		0.0248	16.3835																	58.2007	1.3016e-08	58.2007	3.8798e-08
0.0264	1.14864		0.0264	6.94362		0.0264	17.3931																	58.3008	1.4024e-08	58.3007	4.0086e-08
0.028	1.21971		0.028	7.37145		0.028	18.4507																	58.4008	1.3921e-08	58.4008	4.1933e-08
0.0296	1.29064		0.0296	7.8025		0.0296	19.5094																	58.5095	6.184e-05	58.5093	0.00019068
0.0312	1.36199		0.0312	8.23195		0.0312	20.5631																	58.6007	8.519e-05	58.6007	0.00015868
0.0328	1.42996		0.0328	8.64038		0.0328	21.576																	58.7007	7.402e-05	58.7007	0.00015466
0.0344	1.50153		0.0344	9.06495		0.0344	22.6251																	58.8007	6.925e-05	58.8008	0.00014416
0.036	1.57269		0.036	9.49738		0.036	23.6765																	58.9008	6.652e-05	58.9007	0.00013676
0.0376	1.6438		0.0376	9.92597		0.0376	24.7209																	59.0104	7.2676e-08	59.0101	-1.76796e-07
0.0392	1.71615		0.0392	10.3557		0.0392	25.7714																	59.1193	7.674e-09	59.1302	6.874e-09
0.0408	1.78339		0.0408	10.767		0.0408	26.7762																	59.2007	1.25115e-08	59.2223	3.2721e-08
0.0424	1.85551		0.0424	11.201		0.0424	27.8269																	59.3007	1.3569e-08	59.3007	4.2556e-08
0.044	1.9271		0.044	11.6285		0.044	28.8762																	59.4008	1.2983e-08	59.4007	4.8579e-08
0.0456	1.99813		0.0456	12.0573		0.0456	29.9301																	59.5094	7.35e-05	59.5095	0.00017058
0.0472	2.06735		0.0472	12.4675		0.0472	30.922																	59.6007	6.917e-05	59.6007	0.00016086
0.0488	2.13853		0.0488	12.9008		0.0488	31.9618																	59.7007	7.404e-05	59.7007	0.00015614
0.0504	2.21054		0.0504	13.3304		0.0504	33.0067																	59.8007	5.835e-05	59.8008	0.00014648
0.052	2.28322		0.052	13.763		0.052	34.0426																	59.9008	8.942e-05	59.9008	0.00014602
0.0536	2.35111		0.0536	14.1796		0.0536	35.0406																	60.0104	7.4044e-08	60.0101	-1.94542e-07
0.0552	2.42286		0.0552	14.6093		0.0552	36.0748																	60.1194	5.0485e-09	60.1218	1.3829e-08
0.0568	2.496		0.0568	15.0417		0.0568	37.1234																	60.2007	5.5125e-09	60.2007	2.4486e-08
0.0584	2.56725		0.0584	15.4726		0.0584	38.1564																	60.3008	5.572e-09	60.3007	2.7515e-08
0.06	2.63616		0.06	15.8804		0.06	39.1444																	60.4008	6.3495e-09	60.4007	3.3561e-08
0.0616	2.70876		0.0616	16.3191		0.0616	40.1718																	60.5095	8.293e-05	60.5093	0.00019416
0.0632	2.78119		0.0632	16.7517		0.0632	41.2167																	60.6007	9.36e-05	60.6008	0.00017076
0.0648	2.85368		0.0648	17.1801		0.0648	42.2502																	60.7007	9.535e-05	60.7008	0.00016194
0.0664	2.92679		0.0664	17.6194		0.0664	43.2812																	60.8008	8.874e-05	60.8008	0.00015156
0.068	2.99598		0.068	18.0301		0.068	44.2729																	60.9007	8.442e-05	60.9007	0.00014766
0.0696	3.06812		0.0696	18.4617		0.0696	45.2957																	61.0104	7.7719e-08	61.01	-2.01848e-07
0.0712	3.14039		0.0712	18.8926		0.0712	46.3379																	61.1193	6.659e-09	61.1193	1.178e-08
0.0728	3.21347		0.0728	19.3299		0.0728	47.3699																	61.2007	8.175e-09	61.2007	2.4818e-08
0.0744	3.28274		0.0744	19.7408		0.0744	48.3388																	61.3007	9.2175e-09	61.3007	3.2789e-08
0.076	3.35645		0.076	20.1811		0.076	49.3781																	61.4007	7.821e-09	61.4008	3.8055e-08
0.0776	3.42841		0.0776	20.6216		0.0776	50.4099																	61.5095	8.573e-05	61.5094	0.0001815
0.0792	3.50175		0.0792	21.0585		0.0792	51.437																	61.6007	9.372e-05	61.6007	0.0001589
0.0808	3.57144		0.0808	21.4754		0.0808	52.4156																	61.7007	8.189e-05	61.7007	0.0001496
0.0824	3.64433		0.0824	21.9112		0.0824	53.4469																	61.8008	9.261e-05	61.8008	0.00014718
0.084	3.71819		0.084	22.3561		0.084	54.4789																	61.9008	9.292e-05	61.9007	0.00014046
0.0856	3.79078		0.0856	22.7884		0.0856	55.5082																	62.0104	7.9771e-08	62.01	-2.00348e-07
0.0872	3.86076		0.0872	23.2019		0.0872	56.4793																	62.1193	5.7255e-09	62.1193	1.4649e-08
0.0888	3.93476		0.0888	23.6355		0.0888	57.5025																	62.2007	6.5715e-09	62.2007	2.6709e-08
0.0904	4.00814		0.0904	24.0786		0.0904	58.5331																	62.3008	6.831e-09	62.3008	3.7304e-08
0.092	4.08085		0.092	24.5138		0.092	59.5622																	62.4008	7.081e-09	62.4008	4.2695e-08
0.0936	4.15187		0.0936	24.9327		0.0936	60.5221																	62.5095	6.476e-05	62.5094	0.00017346
0.0952	4.22541		0.0952	25.3739		0.0952	61.5434																	62.6007	7.143e-05	62.6007	0.00015586
0.0968	4.30047		0.0968	25.8119		0.0968	62.5596																	62.7007	6.817e-05	62.7007	0.00014056
0.0984	4.37438		0.0984	26.2602		0.0984	63.5751																	62.8008	9.466e-05	62.8008	0.00014936
0.1	4.44805		0.1	26.6973		0.1	64.5882																	62.9008	9.389e-05	62.9008	0.0001421
-0.1	-5.94475		-0.1	-35.2035		-0.1	-77.5267																	63.0102	7.3744e-08	63.0099	-2.17512e-07
-0.0984	-5.84425		-0.0984	-34.599		-0.0984	-76.1487																	63.1193	1.2403e-08	63.1315	4.6887e-09
-0.0968	-5.7409		-0.0968	-33.996		-0.0968	-74.7964																	63.2007	1.89175e-08	63.2222	1.7269e-08
-0.0952	-5.63925		-0.0952	-33.3912		-0.0952	-73.455																	63.3007	2.1484e-08	63.3007	2.7048e-08
-0.0936	-5.54015		-0.0936	-32.8075		-0.0936	-72.1698																	63.4008	2.20125e-08	63.4008	3.5942e-08
-0.092	-5.44055		-0.092	-32.2107		-0.092	-70.8515																	63.5094	5.973e-05	63.5094	0.000181
-0.0904	-5.3381		-0.0904	-31.602		-0.0904	-69.5201																	63.6007	9.421e-05	63.6007	0.0001466
-0.0888	-5.2357		-0.0888	-31.0045		-0.0888	-68.3365																	63.7007	8.026e-05	63.7007	0.00014566
-0.0872	-5.14165		-0.0872	-30.4357		-0.0872	-67.1193																	63.8008	7.238e-05	63.8007	0.00013974
-0.0856	-5.04215		-0.0856	-29.8468		-0.0856	-65.792																	63.9008	8.694e-05	63.9008	0.00012734
-0.084	-4.93934		-0.084	-29.2488		-0.084	-64.5019																	64.0104	7.7863e-08	64.0101	-1.52704e-07
-0.0824	-4.84093		-0.0824	-28.6642		-0.0824	-63.1737																	64.1317	4.8125e-09	64.1193	1.6799e-08
-0.0808	-4.7453		-0.0808	-28.093		-0.0808	-61.9269																	64.2225	5.954e-09	64.2007	2.5039e-08
-0.0792	-4.64626		-0.0792	-27.5145		-0.0792	-60.6941																	64.3007	5.8295e-09	64.3007	3.1177e-08
-0.0776	-4.54924		-0.0776	-26.9325		-0.0776	-59.4154																	64.4008	5.9425e-09	64.4008	4.0524e-08
-0.076	-4.45031		-0.076	-26.3457		-0.076	-58.1246																	64.5095	8.995e-05	64.5094	0.00016444
-0.0744	-4.35163		-0.0744	-25.7682		-0.0744	-56.8251																	64.6008	0.000105	64.6008	0.00015072
-0.0728	-4.26035		-0.0728	-25.2075		-0.0728	-55.594																	64.7007	9.905e-05	64.7008	0.00013978
-0.0712	-4.16231		-0.0712	-24.6131		-0.0712	-54.3025																	64.8007	9.286e-05	64.8007	0.00013428
-0.0696	-4.0656		-0.0696	-24.0418		-0.0696	-53.0107																	64.9007	8.274e-05	64.9007	0.00012598
-0.068	-3.96742		-0.068	-23.4617		-0.068	-51.7437																	65.0103	7.5674e-08	65.0101	-1.61734e-07
-0.0664	-3.87605		-0.0664	-22.9104		-0.0664	-50.5095																	65.1193	9.3415e-09	65.1193	1.7351e-08
-0.0648	-3.77909		-0.0648	-22.3389		-0.0648	-49.2286																	65.2007	1.1607e-08	65.2007	3.1227e-08
-0.0632	-3.68222		-0.0632	-21.7784		-0.0632	-47.9517																	65.3007	1.19365e-08	65.3007	4.0185e-08
-0.0616	-3.58704		-0.0616	-21.2021		-0.0616	-46.6859																	65.4007	1.12635e-08	65.4008	4.3558e-08
-0.06	-3.49504		-0.06	-20.663		-0.06	-45.4689																	65.5095	7.767e-05	65.5093	0.00015902
-0.0584	-3.39908		-0.0584	-20.0966		-0.0584	-44.199																	65.6008	9.668e-05	65.6007	0.00015258
-0.0568	-3.3027		-0.0568	-19.5319		-0.0568	-42.9381																	65.7007	8.071e-05	65.7008	0.00013776
-0.0552	-3.20629		-0.0552	-18.9606		-0.0552	-41.7165																	65.8007	8.024e-05	65.8007	0.0001352
-0.0536	-3.11547		-0.0536	-18.4202		-0.0536	-40.5151																	65.9008	7.73e-05	65.9007	0.00013356
-0.052	-3.02069		-0.052	-17.8552		-0.052	-39.2545																	66.0103	7.4082e-08	66.0101	-1.8236e-07
-0.0504	-2.92525		-0.0504	-17.2964		-0.0504	-37.9913																	66.1193	1.12155e-08	66.1193	1.2418e-08
-0.0488	-2.83004		-0.0488	-16.7309		-0.0488	-36.7348																	66.2007	1.5152e-08	66.2007	2.3751e-08
-0.0472	-2.73925		-0.0472	-16.1904		-0.0472	-35.5443																	66.3008	1.6874e-08	66.3007	2.9953e-08
-0.0456	-2.64475		-0.0456	-15.6265		-0.0456	-34.298																	66.4008	1.7936e-08	66.4008	3.4427e-08
-0.044	-2.55035		-0.044	-15.0648		-0.044	-33.0439																	66.5094	6.487e-05	66.5094	0.00015048
-0.0424	-2.45528		-0.0424	-14.5046		-0.0424	-31.8058																	66.6007	9.875e-05	66.6008	0.0001482
-0.0408	-2.36572		-0.0408	-13.97		-0.0408	-30.626																	66.7007	8.622e-05	66.7007	0.00013876
-0.0392	-2.27054		-0.0392	-13.4046		-0.0392	-29.4472																	66.8007	9.4e-05	66.8007	0.00014
-0.0376	-2.17606		-0.0376	-12.851		-0.0376	-28.2123																	66.9007	8.334e-05	66.9007	0.0001346
-0.036	-2.08122		-0.036	-12.2894		-0.036	-26.9723																	67.0103	7.6673e-08	67.0101	-1.9209e-07
-0.0344	-1.99159		-0.0344	-11.7618		-0.0344	-25.7974																	67.1193	1.0416e-08	67.1193	1.9795e-08
-0.0328	-1.89718		-0.0328	-11.2086		-0.0328	-24.5688																	67.2007	1.6669e-08	67.2007	2.7593e-08
-0.0312	-1.80338		-0.0312	-10.6492		-0.0312	-23.3215																	67.3007	1.91785e-08	67.3007	3.4389e-08
-0.0296	-1.70995		-0.0296	-10.0945		-0.0296	-22.0907																	67.4008	1.9276e-08	67.4008	4.2288e-08
-0.028	-1.62031		-0.028	-9.5659		-0.028	-20.924																	67.5094	5.953e-05	67.5095	0.00016336
-0.0264	-1.5263		-0.0264	-9.01282		-0.0264	-19.6934																	67.6008	7.094e-05	67.6008	0.00015784
-0.0248	-1.43199		-0.0248	-8.45798		-0.0248	-18.4742																	67.7007	7.509e-05	67.7007	0.00014522
-0.0232	-1.33865		-0.0232	-7.9051		-0.0232	-17.2611																	67.8007	8.28e-05	67.8007	0.00014148
-0.0216	-1.2493		-0.0216	-7.37705		-0.0216	-16.0963																	67.9007	8.691e-05	67.9008	0.0001438
-0.02	-1.15583		-0.02	-6.82335		-0.02	-14.8806																	68.0103	7.7531e-08	68.0101	-1.95662e-07
-0.0184	-1.06225		-0.0184	-6.27118		-0.0184	-13.672																	68.1193	5.404e-09	68.1287	-2.073e-09
-0.0168	-0.96893		-0.0168	-5.71887		-0.0168	-12.4587																	68.2007	7.7825e-09	68.2221	2.2282e-08
-0.0152	-0.87545		-0.0152	-5.169		-0.0152	-11.2497																	68.3007	8.0605e-09	68.3007	3.175e-08
-0.0136	-0.78642		-0.0136	-4.64515		-0.0136	-10.1023																	68.4008	8.119e-09	68.4007	3.6613e-08
-0.012	-0.69335		-0.012	-4.09305		-0.012	-8.89234																	68.5094	8.802e-05	68.5096	0.0001753
-0.0104	-0.60023		-0.0104	-3.54202		-0.0104	-7.68871																	68.6008	9.756e-05	68.6008	0.0001493
-0.0088	-0.50688		-0.0088	-2.99297		-0.0088	-6.49007																	68.7007	7.912e-05	68.7007	0.00014478
-0.0072	-0.41807		-0.0072	-2.4678		-0.0072	-5.34568																	68.8007	8.436e-05	68.8007	0.00014064
-0.0056	-0.3249		-0.0056	-1.91832		-0.0056	-4.14779																	68.9008	7.294e-05	68.9007	0.0001363
-0.004	-0.23182		-0.004	-1.36867		-0.004	-2.95192																	69.0103	7.5224e-08	69.0101	-1.74702e-07
-0.0024	-0.13861		-0.0024	-0.81916		-0.0024	-1.75725																	69.1193	6.8965e-09	69.1205	1.1174e-08
-0.0008	-0.04977		-0.0008	-0.2956		-0.0008	-0.61883																	69.2007	9.4635e-09	69.2007	2.018e-08
0.0008	0.04144		0.0008	0.25419		0.0008	0.57429																	69.3007	1.0472e-08	69.3007	2.6094e-08
0.0024	0.13618		0.0024	0.8017		0.0024	1.7623																	69.4007	1.08865e-08	69.4007	2.9053e-08
0.004	0.22909		0.004	1.34947		0.004	2.94866																	69.5094	8.056e-05	69.5095	0.00017
0.0056	0.32192		0.0056	1.89666		0.0056	4.13413																	69.6008	8.334e-05	69.6007	0.00015064
0.0072	0.41019		0.0072	2.41782		0.0072	5.25918																	69.7007	8.691e-05	69.7007	0.0001448
0.0088	0.50306		0.0088	2.9652		0.0088	6.44351																	69.8007	8.101e-05	69.8007	0.00013782
0.0104	0.59584		0.0104	3.51112		0.0104	7.6233																	69.9008	7.925e-05	69.9007	0.00013428
0.012	0.68858		0.012	4.05943		0.012	8.80088																	70.0101	7.3765e-08	70.0101	-1.98152e-07
0.0136	0.77709		0.0136	4.57998		0.0136	9.92171																	70.1193	6.636e-09	70.1302	1.0744e-09
0.0152	0.86938		0.0152	5.12718		0.0152	11.0965																	70.2007	1.16505e-08	70.2221	1.6272e-08
0.0168	0.96246		0.0168	5.67207		0.0168	12.2702																	70.3007	1.36575e-08	70.3007	2.3792e-08
0.0184	1.05535		0.0184	6.21943		0.0184	13.4428																	70.4008	1.4524e-08	70.4007	2.6598e-08
0.02	1.14389		0.02	6.7392		0.02	14.5572																	70.5095	6.466e-05	70.5096	0.0001774
0.0216	1.23648		0.0216	7.28458		0.0216	15.7296																	70.6008	7.933e-05	70.6007	0.00016538
0.0232	1.32901		0.0232	7.82942		0.0232	16.8947																	70.7007	9.511e-05	70.7007	0.00016
0.0248	1.42192		0.0248	8.3754		0.0248	18.0662																	70.8007	9.477e-05	70.8007	0.00015058
0.0264	1.51008		0.0264	8.89353		0.0264	19.1769																	70.9008	9.944e-05	70.9007	0.00014176
0.028	1.60294		0.028	9.4409		0.028	20.3407																	71.0102	8.8496e-08	71.01	-1.85254e-07
0.0296	1.69644		0.0296	9.98415		0.0296	21.5018																	71.1287	1.7265e-09	71.1313	8.5236e-09
0.0312	1.78857		0.0312	10.527		0.0312	22.6648																	71.2004	4.2465e-10	71.2221	1.8493e-08
0.0328	1.87666		0.0328	11.0469		0.0328	23.7756																	71.3004	1.87295e-09	71.3007	2.3547e-08
0.0344	1.96853		0.0344	11.5916		0.0344	24.9316																	71.4004	2.34525e-09	71.4007	2.5993e-08
0.036	2.06171		0.036	12.1385		0.036	26.0863																	71.5097	0.00011177	71.5096	0.00019086
0.0376	2.1547		0.0376	12.6892		0.0376	27.2435																	71.6007	0.00010653	71.6007	0.0001629
0.0392	2.24767		0.0392	13.2306		0.0392	28.395																	71.7007	8.177e-05	71.7007	0.0001571
0.0408	2.33676		0.0408	13.7517		0.0408	29.4953																	71.8008	7.455e-05	71.8007	0.0001448
0.0424	2.42915		0.0424	14.2972		0.0424	30.6462																	71.9008	9.195e-05	71.9007	0.00014388
0.044	2.52161		0.044	14.842		0.044	31.8131																	72.0101	7.9894e-08	72.01	-2.06548e-07
0.0456	2.61501		0.0456	15.3852		0.0456	32.9586																	72.1193	1.89545e-08	72.1193	1.2944e-08
0.0472	2.70316		0.0472	15.9029		0.0472	34.0547																	72.2007	2.23395e-08	72.2007	2.4844e-08
0.0488	2.79589		0.0488	16.4536		0.0488	35.1998																	72.3007	2.0913e-08	72.3007	3.2126e-08
0.0504	2.88819		0.0504	16.9956		0.0504	36.3494																	72.4007	1.88375e-08	72.4008	3.8745e-08
0.052	2.98218		0.052	17.5386		0.052	37.5																	72.5095	6.43e-05	72.5096	0.0001896
0.0536	3.07081		0.0536	18.0572		0.0536	38.5891																	72.6008	0.00010842	72.6007	0.00016226
0.0552	3.163		0.0552	18.6008		0.0552	39.7303																	72.7007	9.761e-05	72.7007	0.00014196
0.0568	3.25545		0.0568	19.1441		0.0568	40.8908																	72.8007	8.43e-05	72.8007	0.00014798
0.0584	3.34872		0.0584	19.6864		0.0584	42.0392																	72.9008	9.31e-05	72.9008	0.00014092
0.06	3.43639		0.06	20.2086		0.06	43.1296																	73.0101	8.1157e-08	73.01	-1.59682e-07
0.0616	3.5284		0.0616	20.7573		0.0616	44.2581																	73.1193	1.10055e-08	73.1193	1.4205e-08
0.0632	3.62109		0.0632	21.3126		0.0632	45.4062																	73.2007	1.70885e-08	73.2007	2.4039e-08
0.0648	3.71476		0.0648	21.8572		0.0648	46.542																	73.3007	1.6105e-08	73.3007	2.9317e-08
0.0664	3.80793		0.0664	22.3987		0.0664	47.6717																	73.4008	1.41195e-08	73.4008	3.2566e-08
0.068	3.89602		0.068	22.9128		0.068	48.7482																	73.5096	6.231e-05	73.5095	0.00017276
0.0696	3.98875		0.0696	23.4607		0.0696	49.8908																	73.6008	7.513e-05	73.6007	0.00015124
0.0712	4.08169		0.0712	24.0035		0.0712	51.03																	73.7007	8.327e-05	73.7007	0.00014068
0.0728	4.17546		0.0728	24.5556		0.0728	52.1719																	73.8007	7.877e-05	73.8007	0.00013752
0.0744	4.26333		0.0744	25.0687		0.0744	53.251																	73.9008	8.392e-05	73.9008	0.00013404
0.076	4.35785		0.076	25.6171		0.076	54.3766																	74.0102	7.4805e-08	74.01	-1.71858e-07
0.0776	4.45017		0.0776	26.1718		0.0776	55.5151																	74.1194	7.6745e-09	74.1193	1.0262e-08
0.0792	4.54369		0.0792	26.7152		0.0792	56.6384																	74.2007	1.2766e-08	74.2007	2.9026e-08
0.0808	4.63159		0.0808	27.233		0.0808	57.7091																	74.3007	1.41785e-08	74.3007	3.6438e-08
0.0824	4.72656		0.0824	27.7802		0.0824	58.8225																	74.4008	1.4266e-08	74.4008	3.9907e-08
0.084	4.82233		0.084	28.3295		0.084	59.9632																	74.5097	6.873e-05	74.5097	0.00017288
0.0856	4.91602		0.0856	28.8678		0.0856	61.0657																	74.6008	8.133e-05	74.6008	0.00015948
0.0872	5.00325		0.0872	29.386		0.0872	62.1477																	74.7007	8.242e-05	74.7007	0.00014044
0.0888	5.09722		0.0888	29.9265		0.0888	63.2672																	74.8007	7.721e-05	74.8007	0.00013718
0.0904	5.19088		0.0904	30.468		0.0904	64.3889																	74.9007	7.361e-05	74.9007	0.00013156
0.092	5.28345		0.092	31.0188		0.092	65.5233																	75.0101	7.5964e-08	75.0099	-1.71968e-07
0.0936	5.37203		0.0936	31.5487		0.0936	66.5827																	75.1193	6.5515e-09	75.1193	2.0068e-08
0.0952	5.46375		0.0952	32.0902		0.0952	67.7039																	75.2007	1.0589e-08	75.2007	3.896e-08
0.0968	5.5591		0.0968	32.6335		0.0968	68.8332																	75.3007	1.2517e-08	75.3007	4.6103e-08
0.0984	5.65205		0.0984	33.191		0.0984	69.9548																	75.4008	1.32265e-08	75.4008	4.8869e-08
0.1	5.74695		0.1	33.7347		0.1	71.076																	75.5096	7.481e-05	75.5099	0.00016408
-0.1	-7.5029		-0.1	-41.0662		-0.1	-85.3224																	75.6008	9.07e-05	75.6008	0.00015304
-0.0984	-7.3718		-0.0984	-40.37		-0.0984	-83.8134																	75.7007	8.662e-05	75.7007	0.00014206
-0.0968	-7.24055		-0.0968	-39.6683		-0.0968	-82.2978																	75.8007	8.517e-05	75.8007	0.00013896
-0.0952	-7.11095		-0.0952	-38.9813		-0.0952	-80.7917																	75.9008	9.761e-05	75.9007	0.00013364
-0.0936	-6.9867		-0.0936	-38.3155		-0.0936	-79.3519																	76.0101	8.174e-08	76.0099	-1.7847e-07
-0.092	-6.859		-0.092	-37.624		-0.092	-77.8868																	76.1193	6.8575e-09	76.1193	2.438e-08
-0.0904	-6.73085		-0.0904	-36.9318		-0.0904	-76.3926																	76.2007	7.2315e-09	76.2007	3.0849e-08
-0.0888	-6.6009		-0.0888	-36.2533		-0.0888	-74.9179																	76.3007	7.1735e-09	76.3007	2.9199e-08
-0.0872	-6.47755		-0.0872	-35.5985		-0.0872	-73.5092																	76.4008	7.1185e-09	76.4008	3.1965e-08
-0.0856	-6.35375		-0.0856	-34.9057		-0.0856	-72.0869																	76.5096	9.562e-05	76.5097	0.00015512
-0.084	-6.2254		-0.084	-34.2353		-0.084	-70.7976																	76.6008	9.411e-05	76.6008	0.0001354
-0.0824	-6.0983		-0.0824	-33.561		-0.0824	-69.7024																	76.7007	9.213e-05	76.7007	0.00013342
-0.0808	-5.97675		-0.0808	-32.9128		-0.0808	-68.282																	76.8007	9.193e-05	76.8007	0.00012102
-0.0792	-5.8519		-0.0792	-32.23		-0.0792	-66.8179																	76.9007	8.996e-05	76.9008	0.00013464
-0.0776	-5.7291		-0.0776	-31.5485		-0.0776	-65.3721																	77.0101	7.9722e-08	77.0099	-1.56324e-07
-0.076	-5.6064		-0.076	-30.872		-0.076	-63.918																	77.1193	6.269e-09	77.1193	7.997e-09
-0.0744	-5.4824		-0.0744	-30.2082		-0.0744	-62.5232																	77.2007	7.068e-09	77.2007	2.9948e-08
-0.0728	-5.36175		-0.0728	-29.5697		-0.0728	-61.2008																	77.3007	7.507e-09	77.3007	3.7702e-08
-0.0712	-5.238		-0.0712	-28.8947		-0.0712	-59.7804																	77.4007	6.9855e-09	77.4007	4.2349e-08
-0.0696	-5.11475		-0.0696	-28.2185		-0.0696	-58.4077																	77.5097	9.074e-05	77.5097	0.00015314
-0.068	-4.98924		-0.068	-27.5532		-0.068	-56.9772																	77.6008	9.471e-05	77.6008	0.00014646
-0.0664	-4.87164		-0.0664	-26.9043		-0.0664	-55.7619																	77.7007	8.591e-05	77.7007	0.00014446
-0.0648	-4.74916		-0.0648	-26.2338		-0.0648	-54.5985																	77.8007	7.912e-05	77.8007	0.00013704
-0.0632	-4.62779		-0.0632	-25.5745		-0.0632	-53.2185																	77.9008	7.111e-05	77.9008	0.00013192
-0.0616	-4.50366		-0.0616	-24.8941		-0.0616	-51.7665																	78.0101	7.7891e-08	78.0102	-1.79968e-07
-0.06	-4.38814		-0.06	-24.2595		-0.06	-50.4074																	78.1315	4.826e-09	78.1312	5.3437e-09
-0.0584	-4.2651		-0.0584	-23.5935		-0.0584	-48.9781																	78.2222	6.218e-09	78.222	1.6835e-08
-0.0568	-4.14438		-0.0568	-22.9259		-0.0568	-47.5568																	78.3007	6.7535e-09	78.3007	2.4093e-08
-0.0552	-4.02445		-0.0552	-22.2626		-0.0552	-46.1384																	78.4008	6.539e-09	78.4007	3.5474e-08
-0.0536	-3.90977		-0.0536	-21.6353		-0.0536	-44.7813																	78.5097	8.508e-05	78.5097	0.00017202
-0.052	-3.79021		-0.052	-20.9709		-0.052	-43.3774																	78.6008	8.075e-05	78.6008	0.00014946
-0.0504	-3.67005		-0.0504	-20.3117		-0.0504	-41.9775																	78.7007	7.986e-05	78.7007	0.00013368
-0.0488	-3.54963		-0.0488	-19.6485		-0.0488	-40.5849																	78.8007	7.197e-05	78.8007	0.00012908
-0.0472	-3.43396		-0.0472	-19.0214		-0.0472	-39.236																	78.9007	7.679e-05	78.9008	0.0001239
-0.0456	-3.31398		-0.0456	-18.3641		-0.0456	-37.8536																	79.01	7.8386e-08	79.0101	-1.65842e-07
-0.044	-3.19426		-0.044	-17.7059		-0.044	-36.4697																	79.1193	9.728e-09	79.1193	1.8212e-08
-0.0424	-3.07594		-0.0424	-17.0469		-0.0424	-35.0897																	79.2007	1.29765e-08	79.2007	3.1821e-08
-0.0408	-2.96167		-0.0408	-16.422		-0.0408	-33.7697																	79.3008	1.2626e-08	79.3007	3.6985e-08
-0.0392	-2.84187		-0.0392	-15.7671		-0.0392	-32.4021																	79.4008	1.21455e-08	79.4008	4.0824e-08
-0.0376	-2.72383		-0.0376	-15.1072		-0.0376	-31.024																	79.5097	7.605e-05	79.5098	0.00016058
-0.036	-2.60459		-0.036	-14.4543		-0.036	-29.6579																	79.6008	7.609e-05	79.6008	0.00015402
-0.0344	-2.49202		-0.0344	-13.8323		-0.0344	-28.3566																	79.7007	6.398e-05	79.7007	0.0001389
-0.0328	-2.37384		-0.0328	-13.1785		-0.0328	-26.9966																	79.8007	7.088e-05	79.8007	0.0001399
-0.0312	-2.25461		-0.0312	-12.5223		-0.0312	-25.6389																	79.9008	7.109e-05	79.9007	0.00013852
-0.0296	-2.13645		-0.0296	-11.8702		-0.0296	-24.2704																	80.01	7.2852e-08	80.0107	-1.72174e-07
-0.028	-2.02467		-0.028	-11.2524		-0.028	-22.9923																	80.1194	7.1185e-09	80.1298	1.0707e-08
-0.0264	-1.90721		-0.0264	-10.6003		-0.0264	-21.7239																	80.2007	1.4914e-08	80.2007	2.9543e-08
-0.0248	-1.78977		-0.0248	-9.95198		-0.0248	-20.4694																	80.3008	1.84545e-08	80.3007	4.2022e-08
-0.0232	-1.67262		-0.0232	-9.29622		-0.0232	-19.1049																	80.4007	1.96085e-08	80.4007	4.575e-08
-0.0216	-1.56053		-0.0216	-8.67663		-0.0216	-17.8533																	80.5096	6.092e-05	80.5101	0.00015548
-0.02	-1.44291		-0.02	-8.0268		-0.02	-16.5001																	80.6008	7.219e-05	80.6008	0.00013412
-0.0184	-1.32602		-0.0184	-7.37977		-0.0184	-15.1871																	80.7007	6.707e-05	80.7007	0.00013226
-0.0168	-1.209		-0.0168	-6.72985		-0.0168	-13.8398																	80.8007	5.704e-05	80.8007	0.00012102
-0.0152	-1.09227		-0.0152	-6.07962		-0.0152	-12.4865																	80.9008	5.438e-05	80.9008	0.00011974
-0.0136	-0.98127		-0.0136	-5.46412		-0.0136	-11.2082																	81.01	7.338e-08	81.0108	-1.54968e-07
-0.012	-0.86444		-0.012	-4.81568		-0.012	-9.86631																	81.1193	7.1055e-09	81.1193	1.109e-08
-0.0104	-0.74813		-0.0104	-4.1675		-0.0104	-8.52791																	81.2007	1.36555e-08	81.2007	2.0998e-08
-0.0088	-0.63165		-0.0088	-3.5211		-0.0088	-7.1954																	81.3008	1.68205e-08	81.3007	2.7107e-08
-0.0072	-0.52066		-0.0072	-2.903		-0.0072	-5.92385																	81.4007	1.7818e-08	81.4008	3.1935e-08
-0.0056	-0.40458		-0.0056	-2.25648		-0.0056	-4.59481																	81.5099	6.535e-05	81.5097	0.00014916
-0.004	-0.2885		-0.004	-1.61087		-0.004	-3.26886																	81.6007	7.283e-05	81.6008	0.00012272
-0.0024	-0.17235		-0.0024	-0.96466		-0.0024	-1.94469																	81.7007	6.921e-05	81.7007	0.00012376
-0.0008	-0.06174		-0.0008	-0.34744		-0.0008	-0.68505																	81.8007	6.752e-05	81.8007	0.00012608
0.0008	0.05422		0.0008	0.29971		0.0008	0.63475																	81.9008	6.215e-05	81.9007	0.00011642
0.0024	0.16958		0.0024	0.94383		0.0024	1.94751																	82.0099	7.3721e-08	82.0108	-1.4338e-07
0.004	0.28535		0.004	1.58774		0.004	3.25861																	82.1193	5.746e-09	82.1193	2.8212e-08
0.0056	0.4007		0.0056	2.23124		0.0056	4.56461																	82.2007	1.11535e-08	82.2007	3.425e-08
0.0072	0.51059		0.0072	2.84341		0.0072	5.80901																	82.3007	1.35355e-08	82.3007	3.3627e-08
0.0088	0.62599		0.0088	3.488		0.0088	7.11273																	82.4008	1.56135e-08	82.4008	3.7539e-08
0.0104	0.74099		0.0104	4.13078		0.0104	8.41208																	82.5348	6.791e-05	82.5098	0.00013642
0.012	0.85595		0.012	4.77422		0.012	9.7106																	82.6008	6.285e-05	82.6007	0.00012852
0.0136	0.96571		0.0136	5.3846		0.0136	10.9453																	82.7007	6.644e-05	82.7007	0.00012104
0.0152	1.08082		0.0152	6.02618		0.0152	12.2391																	82.8007	6.887e-05	82.8007	0.00012456
0.0168	1.19548		0.0168	6.67088		0.0168	13.5322																	82.9008	6.549e-05	82.9007	0.0001121
0.0184	1.31078		0.0184	7.31235		0.0184	14.8196																	83.0099	7.1379e-08	83.0109	-1.53496e-07
0.02	1.42001		0.02	7.9246		0.02	16.0416																	83.1219	5.4185e-09	83.1341	1.9221e-09
0.0216	1.53462		0.0216	8.56472		0.0216	17.3314																	83.2007	1.1838e-08	83.2004	1.04041e-08
0.0232	1.64991		0.0232	9.2068		0.0232	18.6169																	83.3007	1.5698e-08	83.3214	1.7805e-08
0.0248	1.76437		0.0248	9.84797		0.0248	19.9051																	83.4007	1.82075e-08	83.4008	1.9747e-08
0.0264	1.8738		0.0264	10.4584		0.0264	21.1251																	83.5348	6.063e-05	83.5097	0.00014664
0.028	1.98842		0.028	11.1036		0.028	22.3993																	83.6008	6.847e-05	83.6007	0.00012348
0.0296	2.10288		0.0296	11.7463		0.0296	23.6806																	83.7007	6.283e-05	83.7007	0.00012444
0.0312	2.21738		0.0312	12.3836		0.0312	24.9559																	83.8007	5.744e-05	83.8007	0.00012476
0.0328	2.32655		0.0328	12.996		0.0328	26.1665																	83.9007	6.314e-05	83.9008	0.00011756
0.0344	2.44081		0.0344	13.6411		0.0344	27.4332																	84.0099	7.1298e-08	84.0107	-1.43524e-07
0.036	2.55513		0.036	14.2779		0.036	28.6954																	84.126	5.2955e-09	84.1193	1.7619e-08
0.0376	2.66915		0.0376	14.9185		0.0376	29.9617																	84.2007	1.20545e-08	84.2007	2.8374e-08
0.0392	2.78374		0.0392	15.5602		0.0392	31.2355																	84.3007	1.7582e-08	84.3007	3.5317e-08
0.0408	2.89318		0.0408	16.1715		0.0408	32.4381																	84.4008	2.0597e-08	84.4007	4.0134e-08
0.0424	3.00731		0.0424	16.8148		0.0424	33.7046																	84.5285	5.2896e-05	84.5097	0.00012608
0.044	3.1216		0.044	17.4523		0.044	34.9675																	84.6008	5.18865e-05	84.6007	0.00012878
0.0456	3.23563		0.0456	18.0953		0.0456	36.2269																	84.7007	6.189e-05	84.7007	0.00012268
0.0472	3.34368		0.0472	18.7062		0.0472	37.4242																	84.8008	5.908e-05	84.8007	0.00012056
0.0488	3.45721		0.0488	19.3409		0.0488	38.6807																	84.9008	6.328e-05	84.9007	0.00010468
0.0504	3.57233		0.0504	19.9858		0.0504	39.9353																	85.0099	7.3425e-08	85.0108	-1.47688e-07
0.052	3.68516		0.052	20.6273		0.052	41.1873																	85.1193	5.9485e-09	85.1193	1.2049e-08
0.0536	3.79374		0.0536	21.2288		0.0536	42.3717																	85.2007	1.36275e-08	85.2007	2.4676e-08
0.0552	3.90911		0.0552	21.8761		0.0552	43.6221																	85.3007	1.73265e-08	85.3007	2.9911e-08
0.0568	4.02356		0.0568	22.5161		0.0568	44.8634																	85.4007	1.8411e-08	85.4008	3.4072e-08
0.0584	4.13708		0.0584	23.1479		0.0584	46.1131																	85.5349	5.801e-05	85.5097	0.00014348
0.06	4.245		0.06	23.7603		0.06	47.2985																	85.6007	5.659e-05	85.6007	0.00012458
0.0616	4.35963		0.0616	24.3981		0.0616	48.5383																	85.7007	5.735e-05	85.7007	0.00011686
0.0632	4.47516		0.0632	25.0413		0.0632	49.7747																	85.8007	5.684e-05	85.8007	0.000117
0.0648	4.58852		0.0648	25.6848		0.0648	51.0132																	85.9008	5.775e-05	85.9008	0.00010306
0.0664	4.70202		0.0664	26.3189		0.0664	52.2503																	86.0099	7.3375e-08	86.0107	-1.27868e-07
0.068	4.81217		0.068	26.9284		0.068	53.4393																	86.1193	5.632e-09	86.1205	1.0677e-08
0.0696	4.92631		0.0696	27.5714		0.0696	54.6675																	86.2007	1.2987e-08	86.2007	1.846e-08
0.0712	5.03903		0.0712	28.2039		0.0712	55.9021																	86.3007	1.64065e-08	86.3007	2.4265e-08
0.0728	5.15335		0.0728	28.8463		0.0728	57.1337																	86.4007	1.83075e-08	86.4008	2.9377e-08
0.0744	5.26251		0.0744	29.4557		0.0744	58.3023																	86.5371	6.446e-05	86.5098	0.00013198
0.076	5.37575		0.076	30.0927		0.076	59.5197																	86.6008	6.578e-05	86.6008	0.00013478
0.0776	5.48985		0.0776	30.7327		0.0776	60.7437																	86.7007	6.511e-05	86.7007	0.00013398
0.0792	5.60576		0.0792	31.3747		0.0792	61.9582																	86.8007	6.213e-05	86.8007	0.0001299
0.0808	5.7111		0.0808	31.983		0.0808	63.1297																	86.9008	6.42e-05	86.9008	0.0001217
0.0824	5.82735		0.0824	32.6235		0.0824	64.3707																	87.0099	7.3851e-08	87.0107	-1.62306e-07
0.084	5.9415		0.084	33.2585		0.084	65.5833																	87.1193	6.6435e-09	87.1322	5.437e-09
0.0856	6.05515		0.0856	33.9083		0.0856	66.8231																	87.2007	1.52735e-08	87.2007	1.2609e-08
0.0872	6.16405		0.0872	34.5153		0.0872	67.9525																	87.3007	2.0454e-08	87.3008	1.6331e-08
0.0888	6.2802		0.0888	35.1575		0.0888	69.1709																	87.4007	2.3619e-08	87.4008	1.9523e-08
0.0904	6.39375		0.0904	35.8		0.0904	70.3823																	87.5351	5.285e-05	87.5101	0.00014812
0.092	6.506		0.092	36.4382		0.092	71.6109																	87.6007	5.599e-05	87.6007	0.00012836
0.0936	6.6144		0.0936	37.0485		0.0936	72.8101																	87.7007	5.026e-05	87.7007	0.00013022
0.0952	6.72755		0.0952	37.6895		0.0952	74.0355																	87.8007	5.162e-05	87.8007	0.00013188
0.0968	6.8428		0.0968	38.3355		0.0968	75.2765																	87.9008	5.288e-05	87.9007	0.00011388
0.0984	6.958		0.0984	38.9592		0.0984	76.5059																	88.0098	7.4224e-08	88.0106	-1.4745e-07
0.1	7.0723		0.1	39.6123		0.1	77.7163																	88.1193	6.2515e-09	88.1351	2.7745e-09
-0.1	-9.0541		-0.1	-50.227		-0.1	-89.8592																	88.2007	1.5734e-08	88.2004	1.03818e-08
-0.0984	-8.8961		-0.0984	-49.3555		-0.0984	-88.2544																	88.3007	2.12595e-08	88.3214	2.3307e-08
-0.0968	-8.7431		-0.0968	-48.4875		-0.0968	-86.69																	88.4007	2.286e-08	88.4008	2.4986e-08
-0.0952	-8.5829		-0.0952	-47.63		-0.0952	-85.1409																	88.5371	6.386e-05	88.5347	0.0001383
-0.0936	-8.4356		-0.0936	-46.804		-0.0936	-83.6306																	88.6031	4.91785e-05	88.6007	0.00013212
-0.092	-8.2793		-0.092	-45.9565		-0.092	-82.0903																	88.7008	4.4329e-05	88.7007	0.00012666
-0.0904	-8.1239		-0.0904	-45.092		-0.0904	-80.5353																	88.8008	5.0656e-05	88.8007	0.00013684
-0.0888	-7.96925		-0.0888	-44.2167		-0.0888	-79.0027																	88.9008	5.797e-05	88.9007	0.00011876
-0.0872	-7.82645		-0.0872	-43.4085		-0.0872	-77.5238																	89.0101	7.3772e-08	89.0106	-1.5365e-07
-0.0856	-7.6707		-0.0856	-42.5565		-0.0856	-75.9815																	89.1193	6.899e-09	89.1405	1.8237e-09
-0.084	-7.5145		-0.084	-41.7055		-0.084	-74.4525																	89.2007	1.4759e-08	89.2004	9.5769e-09
-0.0824	-7.3641		-0.0824	-40.8683		-0.0824	-72.9197																	89.3007	1.8622e-08	89.3214	2.0996e-08
-0.0808	-7.21585		-0.0808	-40.0525		-0.0808	-71.4709																	89.4007	2.0849e-08	89.4007	2.2912e-08
-0.0792	-7.0645		-0.0792	-39.2188		-0.0792	-69.9315																	89.5372	6.417e-05	89.5352	0.0001363
-0.0776	-6.91275		-0.0776	-38.369		-0.0776	-68.4264																	89.6007	6.617e-05	89.6008	0.00013136
-0.076	-6.7633		-0.076	-37.531		-0.076	-66.9076																	89.7007	6.425e-05	89.7007	0.00013332
-0.0744	-6.6149		-0.0744	-36.7145		-0.0744	-65.4081																	89.8007	6.414e-05	89.8007	0.0001237
-0.0728	-6.47375		-0.0728	-35.9342		-0.0728	-63.9907																	89.9008	6.898e-05	89.9007	0.00011848
-0.0712	-6.32225		-0.0712	-35.0973		-0.0712	-62.4748																	90.0091	8.2036e-08	90.0106	-1.63348e-07
-0.0696	-6.1735		-0.0696	-34.2527		-0.0696	-60.9988																	90.1194	8.449e-09	90.1286	4.9496e-09
-0.068	-6.02285		-0.068	-33.4245		-0.068	-59.5173																	90.2007	1.48905e-08	90.2218	2.2949e-08
-0.0664	-5.88175		-0.0664	-32.6445		-0.0664	-58.1103																	90.3007	1.722e-08	90.3007	2.5761e-08
-0.0648	-5.73385		-0.0648	-31.8193		-0.0648	-56.6321																	90.4008	1.8259e-08	90.4007	2.9428e-08
-0.0632	-5.58535		-0.0632	-30.9965		-0.0632	-55.1634																	90.5353	7.208e-05	90.5352	0.00014188
-0.0616	-5.4369		-0.0616	-30.1807		-0.0616	-53.6743																	90.6008	8.012e-05	90.6007	0.00014044
-0.06	-5.29675		-0.06	-29.416		-0.06	-52.2892																	90.7007	7.229e-05	90.7007	0.00013326
-0.0584	-5.1512		-0.0584	-28.6008		-0.0584	-50.8439																	90.8007	6.653e-05	90.8007	0.0001207
-0.0568	-5.00535		-0.0568	-27.787		-0.0568	-49.3625																	90.9008	6.863e-05	90.9008	0.00011572
-0.0552	-4.8557		-0.0552	-26.9728		-0.0552	-47.9128																	91.0091	8.3366e-08	91.0106	-1.67552e-07
-0.0536	-4.71744		-0.0536	-26.1985		-0.0536	-46.5253																	91.1193	9.0495e-09	91.1286	5.7698e-09
-0.052	-4.57064		-0.052	-25.38		-0.052	-45.0712																	91.2007	1.51535e-08	91.2217	1.5285e-08
-0.0504	-4.4244		-0.0504	-24.5683		-0.0504	-43.6243																	91.3007	1.62445e-08	91.3007	2.1818e-08
-0.0488	-4.27881		-0.0488	-23.7629		-0.0488	-42.1739																	91.4007	1.59265e-08	91.4007	2.4819e-08
-0.0472	-4.14243		-0.0472	-22.995		-0.0472	-40.7985																	91.5354	7.217e-05	91.5352	0.00013146
-0.0456	-3.99786		-0.0456	-22.1916		-0.0456	-39.3526																	91.6008	6.803e-05	91.6008	0.00013296
-0.044	-3.85333		-0.044	-21.3887		-0.044	-37.9216																	91.7007	6.517e-05	91.7007	0.00012514
-0.0424	-3.70905		-0.0424	-20.5883		-0.0424	-36.4898																	91.8007	6.586e-05	91.8007	0.00012354
-0.0408	-3.57142		-0.0408	-19.8246		-0.0408	-35.1361																	91.9008	6.216e-05	91.9008	0.00012054
-0.0392	-3.42758		-0.0392	-19.0242		-0.0392	-33.6987																	92.0092	8.1521e-08	92.0106	-1.42594e-07
-0.0376	-3.28354		-0.0376	-18.2322		-0.0376	-32.3506																	92.1193	7.2425e-09	92.1318	9.0432e-09
-0.036	-3.1405		-0.036	-17.4351		-0.036	-31.0571																	92.2007	1.3704e-08	92.2217	1.7687e-08
-0.0344	-3.0038		-0.0344	-16.6756		-0.0344	-29.6841																	92.3007	1.6632e-08	92.3007	2.4297e-08
-0.0328	-2.86091		-0.0328	-15.8857		-0.0328	-28.2505																	92.4008	1.76035e-08	92.4007	2.8162e-08
-0.0312	-2.7181		-0.0312	-15.089		-0.0312	-26.8304																	92.5361	6.973e-05	92.536	0.00014182
-0.0296	-2.57564		-0.0296	-14.2967		-0.0296	-25.4027																	92.6007	6.555e-05	92.6007	0.00014
-0.028	-2.43989		-0.028	-13.5472		-0.028	-24.0387																	92.7007	6.152e-05	92.7007	0.00013118
-0.0264	-2.29808		-0.0264	-12.7575		-0.0264	-22.6573																	92.8008	6.198e-05	92.8007	0.00012818
-0.0248	-2.15687		-0.0248	-11.967		-0.0248	-21.2809																	92.9008	6.322e-05	92.9008	0.0001221
-0.0232	-2.01505		-0.0232	-11.1837		-0.0232	-19.9308																	93.0091	8.0061e-08	93.0105	-1.60242e-07
-0.0216	-1.88003		-0.0216	-10.4355		-0.0216	-18.581																	93.1194	5.348e-09	93.1325	1.04726e-08
-0.02	-1.73867		-0.02	-9.65143		-0.02	-17.1688																	93.2007	1.3138e-08	93.2217	1.5286e-08
-0.0184	-1.59755		-0.0184	-8.8671		-0.0184	-15.7697																	93.3007	1.761e-08	93.3007	2.3672e-08
-0.0168	-1.45662		-0.0168	-8.08457		-0.0168	-14.414																	93.4007	1.86365e-08	93.4007	2.6306e-08
-0.0152	-1.31618		-0.0152	-7.30295		-0.0152	-13.132																	93.5362	6.336e-05	93.5351	0.00014196
-0.0136	-1.18165		-0.0136	-6.55917		-0.0136	-11.8205																	93.6008	6.421e-05	93.6008	0.00012832
-0.012	-1.04121		-0.012	-5.77893		-0.012	-10.3993																	93.7007	7.026e-05	93.7007	0.00012416
-0.0104	-0.90085		-0.0104	-5.00093		-0.0104	-8.98432																	93.8007	7.419e-05	93.8007	0.00011804
-0.0088	-0.76038		-0.0088	-4.22307		-0.0088	-7.58131																	93.9007	7.325e-05	93.9007	0.00011574
-0.0072	-0.62701		-0.0072	-3.48162		-0.0072	-6.23946																	94.0091	8.2659e-08	94.0107	-1.6296e-07
-0.0056	-0.4871		-0.0056	-2.70518		-0.0056	-4.83825																	94.1193	8.931e-09	94.1286	9.9454e-09
-0.004	-0.34737		-0.004	-1.92929		-0.004	-3.44222																	94.2007	1.5389e-08	94.2217	1.9102e-08
-0.0024	-0.20747		-0.0024	-1.15351		-0.0024	-2.0492																	94.3007	1.8757e-08	94.3007	2.3781e-08
-0.0008	-0.07435		-0.0008	-0.41375		-0.0008	-0.72212																	94.4007	1.91515e-08	94.4007	2.9699e-08
0.0008	0.06537		0.0008	0.36065		0.0008	0.66626																	94.5353	7.765e-05	94.536	0.00013522
0.0024	0.2046		0.0024	1.13168		0.0024	2.04662																	94.6008	7.233e-05	94.6008	0.00012566
0.004	0.34384		0.004	1.90319		0.004	3.42611																	94.7007	6.975e-05	94.7007	0.0001235
0.0056	0.48267		0.0056	2.6735		0.0056	4.79872																	94.8007	6.437e-05	94.8007	0.00012042
0.0072	0.61476		0.0072	3.4061		0.0072	6.10557																	94.9008	6.571e-05	94.9008	0.00011928
0.0088	0.75368		0.0088	4.175		0.0088	7.47604																	95.0091	8.2695e-08	95.0106	-1.04454e-07
0.0104	0.89181		0.0104	4.94355		0.0104	8.84146																	95.1193	5.801e-09	95.1193	1.0395e-08
0.012	1.03071		0.012	5.70967		0.012	10.2042																	95.2007	1.2377e-08	95.2007	2.2391e-08
0.0136	1.1625		0.0136	6.4401		0.0136	11.4986																	95.3007	1.5084e-08	95.3007	3.1371e-08
0.0152	1.30086		0.0152	7.20395		0.0152	12.8617																	95.4007	1.66515e-08	95.4008	3.5156e-08
0.0168	1.43911		0.0168	7.9705		0.0168	14.2182																	95.5362	6.7e-05	95.5367	0.00013496
0.0184	1.57716		0.0184	8.73933		0.0184	15.5753																	95.6007	6.857e-05	95.6007	0.00012848
0.02	1.70934		0.02	9.46668		0.02	16.859																	95.7007	6.515e-05	95.7007	0.00013164
0.0216	1.84699		0.0216	10.2306		0.0216	18.2085																	95.8007	6.772e-05	95.8007	0.0001225
0.0232	1.98554		0.0232	10.9932		0.0232	19.5598																	95.9007	6.507e-05	95.9007	0.00012422
0.0248	2.12348		0.0248	11.7577		0.0248	20.9024																	96.0091	8.2743e-08	96.0105	-1.30586e-07
0.0264	2.25393		0.0264	12.4845		0.0264	22.1782																	96.1193	6.6555e-09	96.1207	1.3038e-08
0.028	2.39269		0.028	13.2422		0.028	23.5221																	96.2007	1.4197e-08	96.2007	1.8227e-08
0.0296	2.53055		0.0296	14.0079		0.0296	24.8562																	96.3007	1.76955e-08	96.3007	3.0437e-08
0.0312	2.6672		0.0312	14.7682		0.0312	26.1862																	96.4008	1.9572e-08	96.4008	3.9039e-08
0.0328	2.79844		0.0328	15.4883		0.0328	27.4619																	96.5361	6.956e-05	96.536	0.00013008
0.0344	2.93619		0.0344	16.2508		0.0344	28.7914																	96.6007	7.782e-05	96.6008	0.00013672
0.036	3.07283		0.036	17.0102		0.036	30.123																	96.7007	6.951e-05	96.7007	0.00012316
0.0376	3.21022		0.0376	17.7692		0.0376	31.4513																	96.8007	6.387e-05	96.8007	0.00011714
0.0392	3.34786		0.0392	18.5325		0.0392	32.7758																	96.9007	6.236e-05	96.9008	0.00012702
0.0408	3.47901		0.0408	19.2548		0.0408	34.0492																	97.0091	8.4659e-08	97.0106	-1.51712e-07
0.0424	3.61738		0.0424	20.0199		0.0424	35.3725																	97.1193	6.7e-09	97.1193	1.1988e-08
0.044	3.75315		0.044	20.7773		0.044	36.6952																	97.2007	1.1693e-08	97.2007	2.0956e-08
0.0456	3.89027		0.0456	21.5335		0.0456	38.0431																	97.3007	1.3888e-08	97.3007	2.8781e-08
0.0472	4.02098		0.0472	22.2523		0.0472	39.2904																	97.4008	1.40025e-08	97.4007	3.1839e-08
0.0488	4.15865		0.0488	23.0074		0.0488	40.6058																	97.5363	7.154e-05	97.5367	0.00013288
0.0504	4.29519		0.0504	23.7595		0.0504	41.9199																	97.6007	6.846e-05	97.6008	0.00012572
0.052	4.43241		0.052	24.5178		0.052	43.2334																	97.7007	6.268e-05	97.7007	0.00012274
0.0536	4.56058		0.0536	25.2341		0.0536	44.4778																	97.8007	7.877e-05	97.8007	0.0001153
0.0552	4.69693		0.0552	25.9835		0.0552	45.9807																	97.9008	7.972e-05	97.9007	0.00011374
0.0568	4.83349		0.0568	26.7379		0.0568	47.272																	98.0091	8.6458e-08	98.0105	-1.50054e-07
0.0584	4.97111		0.0584	27.4973		0.0584	48.5733																	98.1193	1.114e-08	98.1245	1.0606e-08
0.06	5.10108		0.06	28.2105		0.06	49.807																	98.2007	1.53535e-08	98.2007	1.8397e-08
0.0616	5.23733		0.0616	28.9557		0.0616	51.099																	98.3007	1.4927e-08	98.3007	2.4435e-08
0.0632	5.37601		0.0632	29.709		0.0632	52.4071																	98.4007	1.361e-08	98.4007	2.9453e-08
0.0648	5.50956		0.0648	30.4692		0.0648	53.704																	98.5362	7.899e-05	98.5359	0.0001346
0.0664	5.64751		0.0664	31.207		0.0664	54.996																	98.6008	8.687e-05	98.6007	0.00013124
0.068	5.7768		0.068	31.9312		0.068	56.2185																	98.7007	7.826e-05	98.7007	0.00012526
0.0696	5.91325		0.0696	32.6902		0.0696	57.52																	98.8007	7.854e-05	98.8007	0.0001197
0.0712	6.047		0.0712	33.4357		0.0712	58.8172																	98.9007	8.344e-05	98.9008	0.00011096
0.0728	6.1839		0.0728	34.192		0.0728	60.1031																	99.0091	8.6835e-08	99.0106	-1.52274e-07
0.0744	6.3116		0.0744	34.9102		0.0744	61.3208																	99.1193	9.526e-09	99.1302	6.0013e-09
0.076	6.44865		0.076	35.6475		0.076	62.6019																	99.2007	9.1055e-09	99.2216	1.5433e-08
0.0776	6.5841		0.0776	36.4075		0.0776	63.8854																	99.3007	9.4665e-09	99.3007	2.0532e-08
0.0792	6.7206		0.0792	37.1635		0.0792	65.1728																	99.4007	8.763e-09	99.4008	2.5645e-08
0.0808	6.85065		0.0808	37.8745		0.0808	66.3835																	99.5361	8.386e-05	99.5367	0.00013162
0.0824	6.98465		0.0824	38.6118		0.0824	67.6845																	99.6008	7.909e-05	99.6008	0.0001371
0.084	7.12375		0.084	39.3713		0.084	68.9469																	99.7007	6.449e-05	99.7007	0.00012574
0.0856	7.2584		0.0856	40.1155		0.0856	70.2321																	99.8007	7.523e-05	99.8007	0.00012832
0.0872	7.38565		0.0872	40.828		0.0872	71.459																	99.9007	7.916e-05	99.9007	0.00012548
0.0888	7.5211		0.0888	41.5898		0.0888	72.7173																	100.009	8.45e-08	100.01	-1.54344e-07
0.0904	7.65735		0.0904	42.3428		0.0904	73.9869																	100.119	6.7915e-09	100.129	6.8323e-09
0.092	7.7918		0.092	43.087		0.092	75.2678																	100.201	1.11675e-08	100.222	1.9707e-08
0.0936	7.92085		0.0936	43.7782		0.0936	76.4578																	100.301	1.13455e-08	100.301	2.5963e-08
0.0952	8.05575		0.0952	44.5202		0.0952	77.7415																	100.401	1.07685e-08	100.401	3.159e-08
0.0968	8.19315		0.0968	45.2542		0.0968	79.0059																	100.536	7.342e-05	100.537	0.00013988
0.0984	8.33285		0.0984	46.0237		0.0984	80.284																	100.601	7.236e-05	100.601	0.00013602
0.1	8.46555		0.1	46.7653		0.1	81.517																	100.701	8.78e-05	100.701	0.00012574
-0.1	-10.6033		-0.1	-57.9723		-0.1	-93.4318																	100.801	7.65e-05	100.801	0.00011798
-0.0984	-10.4187		-0.0984	-56.9657		-0.0984	-91.7979																	100.901	6.328e-05	100.901	0.00010962
-0.0968	-10.2381		-0.0968	-55.9733		-0.0968	-90.1367																	101.009	8.2045e-08	101.011	-1.58772e-07
-0.0952	-10.0526		-0.0952	-54.9588		-0.0952	-88.4962																	101.119	7.519e-09	101.132	6.782e-09
-0.0936	-9.87505		-0.0936	-53.996		-0.0936	-86.9794																	101.201	1.39255e-08	101.224	1.3839e-08
-0.092	-9.68845		-0.092	-53.0042		-0.092	-85.6198																	101.301	1.63835e-08	101.301	1.8903e-08
-0.0904	-9.5054		-0.0904	-51.998		-0.0904	-84.1652																	101.401	1.6844e-08	101.401	2.3102e-08
-0.0888	-9.3251		-0.0888	-51.0102		-0.0888	-82.4655																	101.536	6.719e-05	101.537	0.00014388
-0.0872	-9.1546		-0.0872	-50.07		-0.0872	-80.8534																	101.601	6.233e-05	101.601	0.00013648
-0.0856	-8.9698		-0.0856	-49.088		-0.0856	-79.1883																	101.701	6.054e-05	101.701	0.00012648
-0.084	-8.7912		-0.084	-48.0907		-0.084	-77.5554																	101.801	5.571e-05	101.801	0.00012186
-0.0824	-8.61155		-0.0824	-47.1183		-0.0824	-75.9433																	101.901	5.906e-05	101.901	0.00012074
-0.0808	-8.4411		-0.0808	-46.181		-0.0808	-74.4171																	102.009	8.0052e-08	102.011	-1.71648e-07
-0.0792	-8.26065		-0.0792	-45.2135		-0.0792	-72.8278																	102.119	6.0525e-09	102.13	6.5128e-09
-0.0776	-8.0866		-0.0776	-44.2522		-0.0776	-71.234																	102.201	1.36145e-08	102.222	1.9023e-08
-0.076	-7.90835		-0.076	-43.2758		-0.076	-69.6829																	102.301	1.7369e-08	102.301	2.5173e-08
-0.0744	-7.73315		-0.0744	-42.3088		-0.0744	-68.1892																	102.401	1.8787e-08	102.401	2.9807e-08
-0.0728	-7.5672		-0.0728	-41.3927		-0.0728	-66.6719																	102.536	6.18e-05	102.537	0.00014274
-0.0712	-7.38765		-0.0712	-40.4305		-0.0712	-65.097																	102.601	6.183e-05	102.601	0.0001341
-0.0696	-7.21325		-0.0696	-39.4785		-0.0696	-63.5358																	102.701	6.642e-05	102.701	0.00012968
-0.068	-7.0392		-0.068	-38.5295		-0.068	-61.9767																	102.801	6.834e-05	102.801	0.0001301
-0.0664	-6.8725		-0.0664	-37.6262		-0.0664	-60.48																	102.901	6.555e-05	102.901	0.00012306
-0.0648	-6.69645		-0.0648	-36.6767		-0.0648	-58.9499																	103.009	8.2982e-08	103.011	-1.55836e-07
-0.0632	-6.527		-0.0632	-35.7275		-0.0632	-57.3961																	103.119	8.3185e-09	103.119	1.4152e-08
-0.0616	-6.35455		-0.0616	-34.777		-0.0616	-55.8494																	103.201	1.3118e-08	103.201	2.6373e-08
-0.06	-6.1882		-0.06	-33.8728		-0.06	-54.3783																	103.301	1.43865e-08	103.301	3.1819e-08
-0.0584	-6.0164		-0.0584	-32.9318		-0.0584	-52.8331																	103.401	1.32425e-08	103.401	3.234e-08
-0.0568	-5.84605		-0.0568	-31.9875		-0.0568	-51.3228																	103.536	7.393e-05	103.537	0.0001421
-0.0552	-5.67485		-0.0552	-31.0502		-0.0552	-49.7902																	103.601	6.702e-05	103.601	0.00013568
-0.0536	-5.5109		-0.0536	-30.1648		-0.0536	-48.349																	103.701	6.581e-05	103.701	0.0001295
-0.052	-5.3413		-0.052	-29.2235		-0.052	-46.8392																	103.801	5.739e-05	103.801	0.00012262
-0.0504	-5.1713		-0.0504	-28.2892		-0.0504	-45.3321																	103.901	5.426e-05	103.901	0.00012124
-0.0488	-4.99995		-0.0488	-27.3633		-0.0488	-43.8297																	104.009	8.0478e-08	104.011	-1.53708e-07
-0.0472	-4.83533		-0.0472	-26.4743		-0.0472	-42.3906																	104.122	5.231e-09	104.129	6.1752e-09
-0.0456	-4.66564		-0.0456	-25.551		-0.0456	-40.8964																	104.201	1.2382e-08	104.222	1.7446e-08
-0.044	-4.49767		-0.044	-24.6074		-0.044	-39.4025																	104.301	1.7594e-08	104.301	2.014e-08
-0.0424	-4.32819		-0.0424	-23.6826		-0.0424	-37.9051																	104.401	1.9349e-08	104.401	2.5252e-08
-0.0408	-4.16722		-0.0408	-22.7991		-0.0408	-36.4937																	104.536	6.398e-05	104.537	0.00013988
-0.0392	-3.99772		-0.0392	-21.8681		-0.0392	-35.0059																	104.601	6.614e-05	104.601	0.0001392
-0.0376	-3.82947		-0.0376	-20.95		-0.0376	-33.5464																	104.701	6.185e-05	104.701	0.0001263
-0.036	-3.66322		-0.036	-20.0365		-0.036	-32.059																	104.801	6.41e-05	104.801	0.00012464
-0.0344	-3.50324		-0.0344	-19.1676		-0.0344	-30.6605																	104.901	5.833e-05	104.901	0.00011764
-0.0328	-3.33713		-0.0328	-18.255		-0.0328	-29.3085																	105.009	8.2291e-08	105.01	-1.66412e-07
-0.0312	-3.16998		-0.0312	-17.3425		-0.0312	-27.8218																	105.119	6.8895e-09	105.131	1.7491e-09
-0.0296	-3.0037		-0.0296	-16.4306		-0.0296	-26.3512																	105.201	1.5972e-08	105.223	1.3448e-08
-0.028	-2.84552		-0.028	-15.5677		-0.028	-24.9525																	105.301	1.93995e-08	105.301	1.9336e-08
-0.0264	-2.67957		-0.0264	-14.6641		-0.0264	-23.4673																	105.401	2.15575e-08	105.401	2.5185e-08
-0.0248	-2.51396		-0.0248	-13.7548		-0.0248	-22.0052																	105.536	6.432e-05	105.537	0.00013566
-0.0232	-2.34872		-0.0232	-12.8499		-0.0232	-20.548																	105.601	6.126e-05	105.601	0.00013114
-0.0216	-2.1913		-0.0216	-11.9871		-0.0216	-19.1608																	105.701	6.218e-05	105.701	0.00012672
-0.02	-2.02601		-0.02	-11.0824		-0.02	-17.7131																	105.801	6.151e-05	105.801	0.0001225
-0.0184	-1.86179		-0.0184	-10.1814		-0.0184	-16.2652																	105.901	5.647e-05	105.901	0.00012302
-0.0168	-1.69707		-0.0168	-9.28335		-0.0168	-14.8178																	106.009	8.075e-08	106.011	-1.72164e-07
-0.0152	-1.53275		-0.0152	-8.38285		-0.0152	-13.3787																	106.119	6.752e-09	106.132	1.5429e-09
-0.0136	-1.37623		-0.0136	-7.52877		-0.0136	-12.0101																	106.201	1.53875e-08	106.223	1.5029e-08
-0.012	-1.21243		-0.012	-6.6318		-0.012	-10.5745																	106.301	1.91125e-08	106.301	1.9387e-08
-0.0104	-1.04869		-0.0104	-5.73527		-0.0104	-9.14003																	106.401	2.0273e-08	106.401	2.3134e-08
-0.0088	-0.8855		-0.0088	-4.8445		-0.0088	-7.71518																	106.536	6.498e-05	106.537	0.000142
-0.0072	-0.72981		-0.0072	-3.9919		-0.0072	-6.35311																	106.601	6.772e-05	106.601	0.00013254
-0.0056	-0.56686		-0.0056	-3.0995		-0.0056	-4.93285																	106.701	6.468e-05	106.701	0.00012936
-0.004	-0.40381		-0.004	-2.2102		-0.004	-3.50953																	106.801	6.199e-05	106.801	0.000127
-0.0024	-0.24116		-0.0024	-1.32068		-0.0024	-2.08941																	106.901	6.092e-05	106.901	0.0001204
-0.0008	-0.08607		-0.0008	-0.47386		-0.0008	-0.73668																	107.009	8.1823e-08	107.011	-1.93892e-07
0.0008	0.07661		0.0008	0.41488		0.0008	0.67957																	107.126	5.32e-09	107.129	5.7454e-09
0.0024	0.23832		0.0024	1.29884		0.0024	2.08973																	107.201	1.2219e-08	107.221	1.6124e-08
0.004	0.40037		0.004	2.18316		0.004	3.49609																	107.301	1.6241e-08	107.301	2.3528e-08
0.0056	0.56159		0.0056	3.06315		0.0056	4.90141																	107.401	1.8519e-08	107.401	2.8271e-08
0.0072	0.71509		0.0072	3.90257		0.0072	6.23611																	107.537	6.553e-05	107.536	0.00014052
0.0088	0.87681		0.0088	4.78432		0.0088	7.63836																	107.601	6.749e-05	107.601	0.00013806
0.0104	1.03794		0.0104	5.6626		0.0104	9.03839																	107.701	5.779e-05	107.701	0.00011924
0.012	1.19859		0.012	6.54077		0.012	10.4341																	107.801	5.902e-05	107.801	0.00013126
0.0136	1.35193		0.0136	7.37825		0.0136	11.7605																	107.901	6e-05	107.901	0.00012046
0.0152	1.51274		0.0152	8.2535		0.0152	13.1481																	108.009	8.0018e-08	108.011	-1.63534e-07
0.0168	1.67337		0.0168	9.1315		0.0168	14.5427																	108.12	5.4385e-09	108.131	1.063e-08
0.0184	1.83343		0.0184	10.0062		0.0184	15.9257																	108.201	1.3773e-08	108.201	2.2825e-08
0.02	1.98585		0.02	10.8378		0.02	17.2471																	108.301	1.91935e-08	108.301	2.7882e-08
0.0216	2.14528		0.0216	11.7157		0.0216	18.6267																	108.401	2.1236e-08	108.401	3.1255e-08
0.0232	2.30524		0.0232	12.584		0.0232	20.0095																	108.537	6.322e-05	108.537	0.00014568
0.0248	2.46453		0.0248	13.4551		0.0248	21.3824																	108.601	6.636e-05	108.601	0.00013112
0.0264	2.61629		0.0264	14.2856		0.0264	22.6887																	108.701	5.915e-05	108.701	0.00011604
0.028	2.77658		0.028	15.1571		0.028	24.0659																	108.801	5.028e-05	108.801	0.00011838
0.0296	2.93544		0.0296	16.0277		0.0296	25.4367																	108.903	4.97975e-05	108.901	0.00011526
0.0312	3.09379		0.0312	16.8921		0.0312	26.7946																	109.009	8.1947e-08	109.011	-1.37306e-07
0.0328	3.24463		0.0328	17.7156		0.0328	28.0927																	109.119	5.691e-09	109.132	1.11054e-08
0.0344	3.40408		0.0344	18.586		0.0344	29.4688																	109.201	1.29415e-08	109.221	2.0592e-08
0.036	3.56341		0.036	19.4443		0.036	30.8311																	109.301	1.6543e-08	109.301	2.4868e-08
0.0376	3.72194		0.0376	20.3078		0.0376	32.2092																	109.401	1.80495e-08	109.401	2.878e-08
0.0392	3.88054		0.0392	21.1735		0.0392	33.5765																	109.537	6.645e-05	109.536	0.0001314
0.0408	4.03047		0.0408	21.9933		0.0408	34.8644																	109.601	6.909e-05	109.601	0.0001301
0.0424	4.19025		0.0424	22.8592		0.0424	36.2194																	109.701	6.847e-05	109.701	0.0001168
0.044	4.34749		0.044	23.7228		0.044	37.5787																	109.801	6.334e-05	109.801	0.0001179
0.0456	4.50546		0.0456	24.5872		0.0456	38.9237																	109.901	5.8e-05	109.901	0.0001209
0.0472	4.65432		0.0472	25.4035		0.0472	40.2177																	110.011	7.2888e-08	110.011	-1.59712e-07
0.0488	4.81416		0.0488	26.2551		0.0488	41.5642																	110.119	6.633e-09	110.119	2.066e-08
0.0504	4.97124		0.0504	27.1139		0.0504	42.9177																	110.201	1.3585e-08	110.201	3.1234e-08
0.052	5.12981		0.052	27.9746		0.052	44.2586																	110.301	1.5967e-08	110.301	3.649e-08
0.0536	5.27931		0.0536	28.7915		0.0536	45.5462																	110.401	1.74475e-08	110.401	4.0064e-08
0.0552	5.43523		0.0552	29.642		0.0552	46.9359																	110.537	6.908e-05	110.536	0.00012122
0.0568	5.59392		0.0568	30.5023		0.0568	48.2878																	110.601	6.721e-05	110.601	0.00012436
0.0584	5.74975		0.0584	31.3568		0.0584	49.6366																	110.701	6.69e-05	110.701	0.0001179
0.06	5.89755		0.06	32.1735		0.06	50.9129																	110.801	7.109e-05	110.801	0.00011762
0.0616	6.05335		0.0616	33.03		0.0616	52.2717																	110.901	6.267e-05	110.901	0.00010878
0.0632	6.21115		0.0632	33.8822		0.0632	53.6019																	111.011	7.3051e-08	111.011	-1.26564e-07
0.0648	6.36735		0.0648	34.7392		0.0648	54.9287																	111.119	5.837e-09	111.132	8.313e-09
0.0664	6.52275		0.0664	35.583		0.0664	56.2599																	111.201	1.4085e-08	111.201	1.8766e-08
0.068	6.67255		0.068	36.4123		0.068	57.5222																	111.301	1.82725e-08	111.301	2.6471e-08
0.0696	6.829		0.0696	37.2525		0.0696	58.8582																	111.401	1.96315e-08	111.401	2.9901e-08
0.0712	6.9851		0.0712	38.1082		0.0712	60.1923																	111.537	6.35e-05	111.538	0.00012472
0.0728	7.14125		0.0728	38.9462		0.0728	61.5196																	111.601	5.93e-05	111.601	0.00011778
0.0744	7.2896		0.0744	39.753		0.0744	62.7596																	111.701	6.103e-05	111.701	0.00011524
0.076	7.4444		0.076	40.6095		0.076	64.0789																	111.801	4.987e-05	111.801	0.00011122
0.0776	7.59955		0.0776	41.471		0.0776	65.3891																	111.901	6.092e-05	111.901	0.0001025
0.0792	7.75635		0.0792	42.3128		0.0792	66.7249																	112.011	7.1788e-08	112.011	-1.24296e-07
0.0808	7.90415		0.0808	43.1115		0.0808	67.9746																	112.126	5.2815e-09	112.13	8.6806e-09
0.0824	8.05975		0.0824	43.9637		0.0824	69.2829																	112.201	1.34205e-08	112.222	1.8889e-08
0.084	8.21275		0.084	44.8122		0.084	70.592																	112.301	1.97115e-08	112.301	2.5546e-08
0.0856	8.3685		0.0856	45.6653		0.0856	72.1078																	112.401	2.44705e-08	112.401	2.977e-08
[truncated: 98,876 more rows]

## Sheet: Figure 4
4b							4c							4d							4e							4f
IT							IT							IT							IT							IT
[truncated: 4,508 more rows]

## Sheet: Figure 5
5d									5e
[truncated: 2,255 more rows]
